# Supplementary material for: Unveiling the Mycodrosophila projectans (Diptera, Drosophilidae) species complex: Insights into the evolution of three Neotropical cryptic and syntopic species
Source: PLoS One. 2022 May 25;17(5):e0268657. doi: 10.1371/journal.pone.0268657 (PMC9132268; doi:10.1371/journal.pone.0268657)
Supplement: S1 Table — (XLSX) [file pone.0268657.s008.xlsx]

## Sheet: Table_S1
Table S1. List of sampling sites of the Mycodrosophila projectans complex, with their respective geographic coordinates.
	Sampling cities	Specifications	Longitude	Latitude	Biome	Species collected
1	Santa Maria (RS)	Bosque UFSM	-53.7131	-29.7219	Pampa	M. projectans affinis 3
2	Viamão (RS)	Parque Saint'Hilaire	-51.1019	-30.0881	Pampa	M. projectans affinis 3
3	Pejuçara (RS)	Particular property	-53.6653	-28.3867	Atlantic Forest	M. projectans affinis 1 and M. projectans affinis 3
4	Pelotas (RS)	Horto Botânico UFPel	-52.4319	-31.8161	Pampa	M. projectans affinis 3
5	Blumenau (SC)	Parque Nacional da Serra do Itajaí	-49.0833	-27.05	Atlantic Forest	M. projectans affinis 3
6	Derrubadas (RS)	Parque Estadual do Turvo - Site I	-53.9644	-27.245	Atlantic Forest	M. projectans affinis 1, M. projectans affinis 2 and M. projectans affinis 3
7	Derrubadas (RS)	Parque Estadual do Turvo - Site II	-53.8818	-27.1382	Atlantic Forest	M. projectans affinis 1, M. projectans affinis 2 and M. projectans affinis 3
8	Foz do Iguaçu (PR)	Parque Nacional do Iguaçu	-54.4787	-25.6206	Atlantic Forest	M. projectans affinis 1, M. projectans affinis 2 and M. projectans affinis 3
9	Bossoroca (RS)	Particular property	-54.9829	-28.5256	Pampa	M. projectans affinis 2 and M. projectans affinis 3
10	Santa Maria (RS)	Morro do Elefante	-53.7205	-29.6786	Atlantic Forest	M. projectans affinis 3
11	Nova Iguaçu (RJ)	Parque Nacional do Tinguá	-43.4333	-22.5667	Atlantic Forest	M. projectans affinis 1 and M. projectans affinis 2
12	Piratini (RS)	RPPN Minas do Paredão	-52.9523	-30.9326	Pampa	M. projectans affinis 1
13	Teodoro Sampaio (SP)	Parque Estadual Morro do Diabo	-52.1752	-22.6246	Atlantic Forest	M. projectans affinis 2
14	Melgaço (PA)	Floresta Nacional de Caxiuanã	-51.4571	-1.73776	Amazon Rainforest	M. projectans affinis 2
