# Supplementary material for: Unveiling the Mycodrosophila projectans (Diptera, Drosophilidae) species complex: Insights into the evolution of three Neotropical cryptic and syntopic species
Source: PLoS One. 2022 May 25;17(5):e0268657. doi: 10.1371/journal.pone.0268657 (PMC9132268; doi:10.1371/journal.pone.0268657)
Supplement: S2 Table — (XLSX) [file pone.0268657.s009.xlsx]

## Sheet: TableS2
Table S2. List of specimens used in this study, with their respective origin and GenBank accession numbers.
Species	Isolate	Sampling Site	Accession Numbers
			COI	COII	AMD	HB
Drosophila melanogaster	-	-	GQ229519	GQ229520	NM165278	NM_169233.2
Drosophila grimshawii	-	-	BK006341	GU597491	XM001992781	XM_032737447.1
Drosophila virilis	-	-	MH423345.1	HQ110559.1	AF293729.1	EF635085.1
Drosophila ornatifrons	-	-	EU493582	KF360846	EU444584	EU450643.1
Scaptomyza	-	-	EU493680	EU493809	AF293718	AH005887.2
Phortica variegata	-	-	MN868784.1	JXPM00000000.1	JXPM00000000.1	JXPM00000000.1
Mycodrosophila elegans	Mycodrosophila_elegans	Brazil: Teodoro Sampaio – SP	KR085507.1	MW767459	MW788192	-
Mycodrosophila sp.	MycoNova_SFP_403B1	Brazil: São Francisco de Paula – RS	MW916899	MW767460	MW788193	-
Mycodrosophila projectans affinis 1	Myco_projaff1_178	Brazil: Pejucara - RS	MW916866	MW767389	-	-
	Myco_projaff1_406A	Brazil: Nova Iguacu - RJ	MW916867	MW767390	-	MW788194
	Myco_projaff1_411A2	Brazil: Derrubadas - RS	MW916868	-	-	MW788195
	Myco_projaff1_411A3	Brazil: Derrubadas - RS	MW916869	-	-	-
	Myco_projaff1_413A4	Brazil: Derrubadas - RS	MW916870	MW767391	MW788172	-
	Myco_projaff1_430A12	Brazil: Derrubadas - RS	MW916871	-	-	-
	Myco_projaff1_430A17	Brazil: Derrubadas - RS	MW916872	-	-	-
	Myco_projaff1_430A21	Brazil: Derrubadas - RS	MW916873	-	-	-
	Myco_projaff1_430A4	Brazil: Derrubadas - RS	MW916874	-	-	MW788196
	Myco_projaff1_430A9	Brazil: Derrubadas - RS	MW916875	-	-	-
	Myco_projaff1_430B15	Brazil: Derrubadas - RS	MW916876	MW767392	-	-
	Myco_projaff1_430B18	Brazil: Derrubadas - RS	MW916877	-	-	-
	Myco_projaff1_430B19	Brazil: Derrubadas - RS	MW916878	-	-	-
	Myco_projaff1_430B5	Brazil: Derrubadas - RS	MW916879	-	-	-
	Myco_projaff1_431A14	Brazil: Foz do Iguacu - PR	MW916880	-	-	-
	Myco_projaff1_431A20	Brazil: Foz do Iguacu - PR	MW916881	-	-	-
	Myco_projaff1_431A29	Brazil: Foz do Iguacu - PR	MW916882	-	-	-
	Myco_projaff1_431A30	Brazil: Foz do Iguacu - PR	MW916883	-	-	MW788197
	Myco_projaff1_431A39	Brazil: Foz do Iguacu - PR	MW916884	-	-	-
	Myco_projaff1_431A40	Brazil: Foz do Iguacu - PR	MW916885	-	-	MW788198
	Myco_projaff1_431A47	Brazil: Foz do Iguacu - PR	MW916886	-	-	-
	Myco_projaff1_444B1	Brazil: Foz do Iguacu - PR	MW916887	-	-	-
	Myco_projaff1_444B3	Brazil: Foz do Iguacu - PR	MW916888	-	-	-
	Myco_projaff1_581A26	Brazil: Foz do Iguacu - PR	MW916889	MW767393	MW788173	-
	Myco_projaff1_581A27	Brazil: Foz do Iguacu - PR	MW916890	MW767394	-	-
	Myco_projaff1_581A2	Brazil: Foz do Iguacu - PR	-	-	MW788174	-
	Myco_projaff1_581A6	Brazil: Foz do Iguacu - PR	MW916891	-	-	MW788199
	Myco_projaff1_584A13	Brazil: Foz do Iguacu - PR	MW916892	-	-	-
	Myco_projaff1_584A20	Brazil: Foz do Iguacu - PR	MW916893	-	-	-
	Myco_projaff1_584A38	Brazil: Foz do Iguacu - PR	MW916894	-	-	-
	Myco_projaff1_584A39	Brazil: Foz do Iguacu - PR	MW916895	-	-	-
	Myco_projaff1_584A61	Brazil: Foz do Iguacu - PR	MW916896	MW767395	-	-
	Myco_projaff1_584A62	Brazil: Piratini - RS	MW916897	MW767396	-	-
	Myco_projaff1_584A63	Brazil: Piratini - RS	MW916898	MW767397	-	-
Mycodrosophila projectans affinis 2	Myco_projaff2_216A2	Brazil: Teodoro Sampaio, SP	MW965299	-	-	-
	Myco_projaff2_216A3	Brazil: Teodoro Sampaio, SP	MW965300	MW767398	-	MW788200
	Myco_projaff2_216B1	Brazil: Teodoro Sampaio, SP	MW965301	-	-	-
	Myco_projaff2_313A2	Brazil: Melgaco, PA	MW965302	-	-	-
	Myco_projaff2_313A3	Brazil: Melgaco, PA	MW965303	-	-	-
	Myco_projaff2_313B1	Brazil: Melgaco, PA	MW965304	-	-	-
	Myco_projaff2_407A	Brazil: Nova Iguacu, RJ	MW965305	-	-	-
	Myco_projaff2_409B1	Brazil: Derrubadas, RS	MW965306	-	-	MW788201
	Myco_projaff2_417A1	Brazil: Foz do Iguacu, PR	MW965307	-	-	MW788202
	Myco_projaff2_418A	Brazil: Foz do Iguacu, PR	MW965308	-	-	-
	Myco_projaff2_423A1	Brazil: Foz do Iguacu, PR	MW965309	-	-	-
	Myco_projaff2_424A2	Brazil: Foz do Iguacu, PR	MW965310	-	-	-
	Myco_projaff2_424A3	Brazil: Foz do Iguacu, PR	MW965311	-	-	-
	Myco_projaff2_424A4	Brazil: Foz do Iguacu, PR	MW965312	-	-	-
	Myco_projaff2_424AB	Brazil: Foz do Iguacu, PR	MW965313	-	-	-
	Myco_projaff2_426A1	Brazil: Foz do Iguacu, PR	MW965314	-	-	-
	Myco_projaff2_427A1	Brazil: Foz do Iguacu, PR	MW965315	-	-	-
	Myco_projaff2_427A4	Brazil: Foz do Iguacu, PR	MW965316	-	-	-
	Myco_projaff2_430A13	Brazil: Derrubadas, RS	MW965317	-	-	-
	Myco_projaff2_430B17	Brazil: Derrubadas, RS	MW965318	-	-	-
	Myco_projaff2_431A11	Brazil: Foz do Iguacu, PR	MW965319	-	-	MW788203
	Myco_projaff2_431A15	Brazil: Foz do Iguacu, PR	MW965320	-	-	-
	Myco_projaff2_431A2	Brazil: Foz do Iguacu, PR	MW965321	-	-	-
	Myco_projaff2_431A8	Brazil: Foz do Iguacu, PR	MW965322	-	-	-
	Myco_projaff2_431A9	Brazil: Foz do Iguacu, PR	MW965323	-	-	-
	Myco_projaff2_432A1	Brazil: Bossoroca, RS	MW965324	-	-	-
	Myco_projaff2_432A2	Brazil: Bossoroca, RS	MW965325	-	-	-
	Myco_projaff2_432AB	Brazil: Bossoroca, RS	MW965326	MW767399	-	MW788204
	Myco_projaff2_432B1	Brazil: Bossoroca, RS	MW965327	-	-	-
	Myco_projaff2_432B2	Brazil: Bossoroca, RS	MW965328	-	-	-
	Myco_projaff2_577A88	Brazil: Foz do Iguacu, PR	MW965329	MW767400	-	-
	Myco_projaff2_579A24	Brazil: Foz do Iguacu, PR	MW965330	MW767401	-	-
	Myco_projaff2_579A62	Brazil: Foz do Iguacu, PR	MW965331	-	-	-
	Myco_projaff2_580A23	Brazil: Foz do Iguacu, PR	MW965332	-	MW788176	-
	Myco_projaff2_581A12	Brazil: Foz do Iguacu, PR	MW965333	MW767402	MW788177	-
	Myco_projaff2_581A20	Brazil: Foz do Iguacu, PR	MW965334	MW767403	-	-
	Myco_projaff2_581A28	Brazil: Foz do Iguacu, PR	MW965335	MW767404	MW788178	-
	Myco_projaff2_581A29	Brazil: Foz do Iguacu, PR	MW965336	MW767405	MW788179	-
	Myco_projaff2_581A36	Brazil: Foz do Iguacu, PR	MW965298	MW767406	MW788180	-
	Myco_projaff2_582A11	Brazil: Foz do Iguacu, PR	MW965297	MW767407	MW788181	-
	Myco_projaff2_582A6	Brazil: Foz do Iguacu, PR	MW965337	MW767408	-	-
	Myco_projaff2_582A7	Brazil: Foz do Iguacu, PR	MW965338	MW767409	MW788182	-
	Myco_projaff2_583A3	Brazil: Foz do Iguacu, PR	MW965339	MW767410	-	-
	Myco_projaff2_583A33	Brazil: Foz do Iguacu, PR	MW965340	MW767411	-	-
	Myco_projaff2_584A31	Brazil: Foz do Iguacu, PR	MW965341	MW767412	MW788183	-
	Myco_projaff2_584A33	Brazil: Foz do Iguacu, PR	MW965342	-	-	-
	Myco_projaff2_584A35	Brazil: Foz do Iguacu, PR	MW965343	-	-	-
	Myco_projaff2_584A37	Brazil: Foz do Iguacu, PR	MW965344	MW767411	-	-
	Myco_projaff2_584A40	Brazil: Foz do Iguacu, PR	MW965345	-	-	-
	Myco_projaff2_584A41	Brazil: Foz do Iguacu, PR	MW965346	MW767412	-	-
	Myco_projaff2_584A50	Brazil: Foz do Iguacu, PR	MW965347	-	-	-
	Myco_projaff2_584A51	Brazil: Foz do Iguacu, PR	MW965348	-	-	-
	Myco_projaff2_584A54	Brazil: Foz do Iguacu, PR	MW965349	-	-	-
	Myco_projaff2_584A55	Brazil: Foz do Iguacu, PR	MW965296	MW767413	-	-
	Myco_projaff2_584A56	Brazil: Foz do Iguacu, PR	MW965350	MW767414	-	-
	Myco_projaff2_584A57	Brazil: Foz do Iguacu, PR	MW965351	MW767415	-	-
	Myco_projaff2_584A58	Brazil: Foz do Iguacu, PR	MW965352	-	-	-
	Myco_projaff2_584A59	Brazil: Foz do Iguacu, PR	MW965353	-	-	-
	Myco_projaff2_584A60	Brazil: Foz do Iguacu, PR	MW965354	-	-	-
	Myco_projaff2_584A64	Brazil: Foz do Iguacu, PR	MW965355	-	-	-
	Myco_projaff2_585A3	Brazil: Foz do Iguacu, PR	MW965356	-	-	-
	Myco_projaff2_578A6	Brazil: Foz do Iguacu, PR	-	MW767416	-	-
	Myco_projaff2_578A9	Brazil: Foz do Iguacu, PR	-	MW767417	-	-
	Myco_projaff2_579A24	Brazil: Foz do Iguacu, PR	-	-	MW788175	-
	Myco_projaff2_581A35	Brazil: Foz do Iguacu, PR	-	MW767418	-	-
	Myco_projaff2_584A46	Brazil: Foz do Iguacu, PR	-	MW767419	-	-
Mycodrosophila projectans affinis 3	Myco_proj_10	Brazil: Santa Maria, RS	MW965359	MW767420	-	-
	Myco_proj_130xV	Brazil: Viamao, RS	MW965360	-	-	-
	Myco_proj_15	Brazil: Santa Maria, RS	MW965361	MW767421	-	MW788205
	Myco_proj_158B1	Brazil: Pejucara, RS	MW965362	-	-	-
	Myco_proj_16	Brazil: Santa Maria, RS	MW965363	MW767422	-	-
	Myco_proj_17	Brazil: Santa Maria, RS	MW965364	MW767423	-	-
	Myco_proj_172	Brazil: Pejucara, RS	MW965365	-	-	-
	Myco_proj_179	Brazil: Pejucara, RS	MW965366	MW767424	-	MW788206
	Myco_proj_18	Brazil: Santa Maria, RS	MW965367	MW767425	-	-
	Myco_proj_180	Brazil: Pejucara, RS	MW965358	-	-	MW788207
	Myco_proj_19	Brazil: Santa Maria, RS	MW965368	MW767426	-	MW788208
	Myco_proj_20	Brazil: Santa Maria, RS	MW965369	MW767427	-	MW788209
	Myco_proj_21	Brazil: Santa Maria, RS	MW965370	MW767428	-	-
	Myco_proj_22	Brazil: Santa Maria, RS	MW965371	MW767429	-	MW788210
	Myco_proj_23	Brazil: Santa Maria, RS	MW965372	MW767430	-	MW788211
	Myco_proj_24	Brazil: Santa Maria, RS	MW965373	MW767431	-	MW788212
	Myco_proj_25	Brazil: Santa Maria, RS	MW965374	MW767432	-	MW788213
	Myco_proj_26	Brazil: Santa Maria, RS	MW965375	MW767433	-	-
	Myco_proj_27	Brazil: Santa Maria, RS	MW965376	MW767434	-	-
	Myco_proj_28	Brazil: Santa Maria, RS	MW965377	MW767435	-	-
	Myco_proj_30	Brazil: Santa Maria, RS	MW965378	MW767436	-	-
	Myco_proj_340A1	Brazil: Pelotas, RS	MW965379	MW767437	MW788184	-
	Myco_proj_405A	Brazil: Blumenau, SC	MW965380	MW767438	-	-
	Myco_proj_408A	Brazil: Derrubadas, RS	MW965381	-	-	MW788214
	Myco_proj_408B1	Brazil: Derrubadas, RS	MW965382	-	-	-
	Myco_proj_411A1	Brazil: Derrubadas, RS	MW965383	-	-	-
	Myco_proj_412A	Brazil: Derrubadas, RS	MW965384	-	-	MW788215
	Myco_proj_414A1	Brazil: Derrubadas, RS	MW965385	-	-	MW788216
	Myco_proj_414A2	Brazil: Derrubadas, RS	MW965386	-	-	-
	Myco_proj_420A1	Brazil: Foz do Iguacu, PR	MW965387	-	-	-
	Myco_proj_420A2	Brazil: Foz do Iguacu, PR	MW965388	-	-	-
	Myco_proj_423A2	Brazil: Foz do Iguacu, PR	MW965389	-	-	-
	Myco_proj_425A1	Brazil: Foz do Iguacu, PR	MW965390	-	-	-
	Myco_proj_428A1	Brazil: Foz do Iguacu, PR	MW965391	-	-	-
	Myco_proj_430A15	Brazil: Derrubadas, RS	MW965392	-	-	-
	Myco_proj_430A16	Brazil: Derrubadas, RS	MW965393	-	-	-
	Myco_proj_430A3	Brazil: Derrubadas, RS	MW965394	-	-	-
	Myco_proj_430A7	Brazil: Derrubadas, RS	MW965395	-	-	-
	Myco_proj_430A8	Brazil: Derrubadas, RS	MW965396	-	-	-
	Myco_proj_430B16	Brazil: Derrubadas, RS	MW965397	-	-	-
	Myco_proj_430B6	Brazil: Derrubadas, RS	MW965398	MW767439	-	-
	Myco_proj_431A1	Brazil: Foz do Iguacu, PR	MW965399	-	-	-
	Myco_proj_431A12	Brazil: Foz do Iguacu, PR	MW965400	-	-	-
	Myco_proj_431A3	Brazil: Foz do Iguacu, PR	MW965401	-	-	-
	Myco_proj_431A7	Brazil: Foz do Iguacu, PR	MW965402	-	-	-
	Myco_proj_432B3	Brazil: Bossoroca, RS	MW965403	-	-	-
	Myco_proj_445B	Brazil: Pelotas, RS	MW965404	-	-	MW788217
	Myco_proj_481A1	Brazil: Pelotas, RS	MW965405	-	-	-
	Myco_proj_481A2	Brazil: Pelotas, RS	MW965406	-	-	-
	Myco_proj_485A	Brazil: Pelotas, RS	MW965407	-	-	-
	Myco_proj_490A2	Brazil: Pelotas, RS	MW965408	-	-	-
	Myco_proj_577A109	Brazil: Foz do Iguacu, PR	MW965409	-	MW788185	-
	Myco_proj_577A116	Brazil: Foz do Iguacu, PR	MW965410	MW767440	MW788186	-
	Myco_proj_580A3	Brazil: Foz do Iguacu, PR	MW965411	-	-	-
	Myco_proj_581A17	Brazil: Foz do Iguacu, PR	MW965412	MW767441	MW788187	-
	Myco_proj_581A19	Brazil: Foz do Iguacu, PR	MW965413	MW767442	MW788188	-
	Myco_proj_581A23	Brazil: Foz do Iguacu, PR	MW965414	MW767443	MW788189	-
	Myco_proj_581A31	Brazil: Foz do Iguacu, PR	MW965415	MW767444	MW788190	-
	Myco_proj_581A33	Brazil: Foz do Iguacu, PR	MW965416	MW767445	MW788191	-
	Myco_proj_581A34	Brazil: Foz do Iguacu, PR	MW965357	MW767446	-	-
	Myco_proj_583A1	Brazil: Foz do Iguacu, PR	MW965417	-	-	-
	Myco_proj_583A15	Brazil: Foz do Iguacu, PR	MW965418	MW767447	-	-
	Myco_proj_584A30	Brazil: Foz do Iguacu, PR	MW965419	-	-	-
	Myco_proj_584A32	Brazil: Foz do Iguacu, PR	MW965420	-	-	-
	Myco_proj_584A34	Brazil: Foz do Iguacu, PR	MW965421	MW767449	-	-
	Myco_proj_584A42	Brazil: Foz do Iguacu, PR	MW965422	-	-	-
	Myco_proj_584A43	Brazil: Foz do Iguacu, PR	MW965423	-	-	-
	Myco_proj_584A47	Brazil: Foz do Iguacu, PR	MW965424	MW767450	-	-
	Myco_proj_584A48	Brazil: Foz do Iguacu, PR	MW965425	MW767451	-	-
	Myco_proj_584A49	Brazil: Foz do Iguacu, PR	MW965426	MW767452	-	-
	Myco_proj_584A53	Brazil: Foz do Iguacu, PR	MW965427	MW767453	-	-
	Myco_proj_585A1	Brazil: Foz do Iguacu, PR	MW965428	-	-	-
	Myco_proj_585A6	Brazil: Foz do Iguacu, PR	MW965429	-	-	-
	Myco_proj_7	Brazil: Santa Maria, RS	MW965430	MW767454	-	-
	Myco_proj_72	Brazil: Santa Maria, RS	MW965431	MW767455	-	-
	Myco_proj_76	Brazil: Santa Maria, RS	MW965432	MW767456	-	-
	Myco_proj_8	Brazil: Santa Maria, RS	MW965433	MW767457	-	MW788218
	Myco_proj_84	Brazil: Santa Maria, RS	MW965434	MW767458	-	-
*New sequences characterized by this study are underlined.
