# Supplementary material for: Unveiling the Mycodrosophila projectans (Diptera, Drosophilidae) species complex: Insights into the evolution of three Neotropical cryptic and syntopic species
Source: PLoS One. 2022 May 25;17(5):e0268657. doi: 10.1371/journal.pone.0268657 (PMC9132268; doi:10.1371/journal.pone.0268657)
Supplement: S3 Table — (XLSX) [file pone.0268657.s010.xlsx]

## Sheet: Table_S3
Table S3. Description of wing landmarks used in morphometric analysis.
Landmark	Description
1	Intersection between R2+3 and C veins
2	Intersection between R4+5 and C veins
3	Intersection between M and C veins
4	Intersection between CuA and C veins
5	Intersection between Cu and dM-Cu veins
6	Intersection between M and dM-Cu veins
7	Intersection between M and R-M veins
8	Intersection between R4+5 and R-M veins
9	Second bifurcation of R vein
10	First bifurcation of R vein
