# Supplementary material for: Unveiling the Mycodrosophila projectans (Diptera, Drosophilidae) species complex: Insights into the evolution of three Neotropical cryptic and syntopic species
Source: PLoS One. 2022 May 25;17(5):e0268657. doi: 10.1371/journal.pone.0268657 (PMC9132268; doi:10.1371/journal.pone.0268657)
Supplement: S4 Table — (XLSX) [file pone.0268657.s011.xlsx]

## Sheet: Table_S4
Table S4. Results of pairwise comparisons involving Dn and Ds, and the codon-based-Z test of purifying selection performed to assist in the detection of numts for the two mitochondrial datasets.
		COI						COII
Species 1	Species 2	Ds	Dn	Dn/Ds	Codon-Z test	Species 1	Species 2	Ds	Dn	Dn/Ds	Codon-Z test
Myco proj 581A34	Myco proj 180	0.00451612	0.00148588	0.329017	0.0759579	Myco proj 10	Myco proj 15	0.00542228	0.00178574	0.329335	0.087823
Myco proj 581A34	Myco proj 10	0.0255765	0.00148588	0.0580955	0.000447904	Myco proj 10	Myco proj 16	0.0072076	0.00178574	0.247758	0.127896
Myco proj 180	Myco proj 10	0.0232438	0	0	0.000311354	Myco proj 15	Myco proj 16	0.00901489	0	0	0.111147
Myco proj 581A34	Myco proj 130xV	0.0308064	0.00148588	0.0482328	0.00020058	Myco proj 10	Myco proj 17	0.00539999	0.00178574	0.330694	0.0865857
Myco proj 180	Myco proj 130xV	0.0293878	0	0	0.000142412	Myco proj 15	Myco proj 17	0.00719527	0	0	0.0519866
Myco proj 10	Myco proj 130xV	0.0111718	0	0	0.0102973	Myco proj 16	Myco proj 17	0.00539087	0	0	0.368685
Myco proj 581A34	Myco proj 15	0.030717	0	0	0.000398838	Myco proj 10	Myco proj 179	0.0201433	0.00178574	0.0886521	0.00241127
Myco proj 180	Myco proj 15	0.0277067	0.00142247	0.0513404	0.000492269	Myco proj 15	Myco proj 179	0.0219912	0	0	0.00105759
Myco proj 10	Myco proj 15	0.0103209	0.00143061	0.138613	0.0290738	Myco proj 16	Myco proj 179	0.0201102	0	0	0.00507224
Myco proj 130xV	Myco proj 15	0.00904666	0.00146843	0.162317	0.0781547	Myco proj 17	Myco proj 179	0.0182428	0	0	0.0025559
Myco proj 581A34	Myco proj 158B1	0.00501428	0.00164744	0.32855	0.0758094	Myco proj 10	Myco proj 18	0.00539967	0.00178574	0.330713	0.197068
Myco proj 180	Myco proj 158B1	0.00441168	0	0	0.0881591	Myco proj 15	Myco proj 18	0.00719495	0	0	0.197839
Myco proj 10	Myco proj 158B1	0.0249462	0	0	0.000503896	Myco proj 16	Myco proj 18	0.00539054	0	0	0.871495
Myco proj 130xV	Myco proj 158B1	0.0294358	0	0	0.000341293	Myco proj 17	Myco proj 18	0.00360063	0	0	0.737949
Myco proj 15	Myco proj 158B1	0.0286413	0.00165016	0.0576146	0.00118827	Myco proj 179	Myco proj 18	0.0182408	0	0	0.00821056
Myco proj 581A34	Myco proj 16	0.023759	0	0	0.000786511	Myco proj 10	Myco proj 19	-6.44423e-07	0.00178574	-2771.07	0.322858
Myco proj 180	Myco proj 16	0.0212023	0.00132978	0.0627189	0.000688681	Myco proj 15	Myco proj 19	0.00541426	0	0	0.0880988
Myco proj 10	Myco proj 16	0.00681923	0.0013369	0.196048	0.0283475	Myco proj 16	Myco proj 19	0.00719527	0	0	0.197839
Myco proj 130xV	Myco proj 16	0.00843619	0.00137174	0.162602	0.028013	Myco proj 17	Myco proj 19	0.00539054	0	0	0.0894128
Myco proj 15	Myco proj 16	0.00862006	0	0	0.0605266	Myco proj 179	Myco proj 19	0.0201082	0	0	0.00164314
Myco proj 158B1	Myco proj 16	0.021089	0.00152671	0.0723939	0.00169556	Myco proj 18	Myco proj 19	0.00539023	0	0	0.369938
Myco proj 581A34	Myco proj 17	0.0221704	0.00148588	0.0670208	0.0010642	Myco proj 10	Myco proj 20	0.00720698	0.00178574	0.24778	0.12885
Myco proj 180	Myco proj 17	0.0202623	0	0	0.000737687	Myco proj 15	Myco proj 20	0.00901427	0	0	0.109562
Myco proj 10	Myco proj 17	0.00519467	0	0	0.0501541	Myco proj 16	Myco proj 20	0.0108677	0	0	0.204153
Myco proj 130xV	Myco proj 17	0.00830968	0	0	0.028859	Myco proj 17	Myco proj 20	0.00906294	0	0	0.110784
Myco proj 15	Myco proj 17	0.00727563	0.0014245	0.19579	0.0789742	Myco proj 179	Myco proj 20	0.0238902	0	0	0.00203485
Myco proj 158B1	Myco proj 17	0.0199923	0	0	0.00186908	Myco proj 18	Myco proj 20	0.0090617	0	0	0.357708
Myco proj 16	Myco proj 17	0.00133555	0.00133156	0.99701	0.232606	Myco proj 19	Myco proj 20	0.00719465	0	0	0.196788
Myco proj 581A34	Myco proj 172	0.00300514	0.00298505	0.993315	0.194725	Myco proj 10	Myco proj 21	0.00539999	0.00178574	0.330694	0.0865857
Myco proj 180	Myco proj 172	0.00387957	0.00127877	0.329617	0.163238	Myco proj 15	Myco proj 21	0.00719527	0	0	0.0519866
Myco proj 10	Myco proj 172	0.024807	0.00128369	0.0517473	0.000319235	Myco proj 16	Myco proj 21	0.00539087	0	0	0.368685
Myco proj 130xV	Myco proj 172	0.0311196	0.00135685	0.0436012	0.000148608	Myco proj 17	Myco proj 21	0	0	#DIV/0!	1
Myco proj 15	Myco proj 172	0.0295491	0.00286121	0.0968289	0.000473037	Myco proj 179	Myco proj 21	0.0182428	0	0	0.0025559
Myco proj 158B1	Myco proj 172	0.00442944	0.00145772	0.329099	0.166098	Myco proj 18	Myco proj 21	0.00360063	0	0	0.737949
Myco proj 16	Myco proj 172	0.0228317	0.00267378	0.117108	0.000664551	Myco proj 19	Myco proj 21	0.00539054	0	0	0.0894128
Myco proj 17	Myco proj 172	0.0217835	0.00127877	0.0587035	0.000751446	Myco proj 20	Myco proj 21	0.00906294	0	0	0.110784
Myco proj 581A34	Myco proj 179	0.00313969	0	0	0.163765	Myco proj 10	Myco proj 22	0.00358705	0.00178574	0.497831	0.136632
Myco proj 180	Myco proj 179	0.00299399	0	0	0.161568	Myco proj 15	Myco proj 22	0.00538596	0	0	0.0894128
Myco proj 10	Myco proj 179	0.0239868	0	0	0.000804763	Myco proj 16	Myco proj 22	0.00721844	0	0	0.199051
Myco proj 130xV	Myco proj 179	0.0264724	0	0	0.000810739	Myco proj 17	Myco proj 22	0.00542853	0	0	0.0931908
Myco proj 15	Myco proj 179	0.0286402	0	0	0.000606373	Myco proj 179	Myco proj 22	0.0201255	0	0	0.0016379
Myco proj 158B1	Myco proj 179	0.00528154	0	0	0.0908765	Myco proj 18	Myco proj 22	0.0054278	0	0	0.368685
Myco proj 16	Myco proj 179	0.021865	0	0	0.00122022	Myco proj 19	Myco proj 22	0.00358124	0	0	0.162163
Myco proj 17	Myco proj 179	0.0204965	0	0	0.00193685	Myco proj 20	Myco proj 22	0.007217	0	0	0.197228
Myco proj 172	Myco proj 179	0.00301025	0.00149253	0.495817	0.313719	Myco proj 21	Myco proj 22	0.00542853	0	0	0.0931908
Myco proj 581A34	Myco proj 18	0.0255765	0.00148588	0.0580955	0.000458378	Myco proj 10	Myco proj 23	0.00358705	0.00178574	0.497831	0.136632
Myco proj 180	Myco proj 18	0.0231489	0	0	0.000316048	Myco proj 15	Myco proj 23	0.00538596	0	0	0.0894128
Myco proj 10	Myco proj 18	0.00785293	0	0	0.0178631	Myco proj 16	Myco proj 23	0.00358132	0	0	0.737949
Myco proj 130xV	Myco proj 18	0.0111718	0	0	0.0106141	Myco proj 17	Myco proj 23	0.0017914	0	0	0.322857
Myco proj 15	Myco proj 18	0.0102755	0.0014245	0.138631	0.028978	Myco proj 179	Myco proj 23	0.0163774	0	0	0.00409039
Myco proj 158B1	Myco proj 18	0.0232799	0	0	0.000779768	Myco proj 18	Myco proj 23	0.00179133	0	0	0.320023
Myco proj 16	Myco proj 18	0.00404158	0.00133156	0.329464	0.079811	Myco proj 19	Myco proj 23	0.00358124	0	0	0.162163
Myco proj 17	Myco proj 18	0.00256738	0	0	0.163495	Myco proj 20	Myco proj 23	0.007217	0	0	0.197228
Myco proj 172	Myco proj 18	0.0247049	0.00127877	0.0517617	0.000326336	Myco proj 21	Myco proj 23	0.0017914	0	0	0.322857
Myco proj 179	Myco proj 18	0.0238724	0	0	0.000841747	Myco proj 22	Myco proj 23	0.00360063	0	0	0.166177
Myco proj 581A34	Myco proj 19	0.0238656	0.00148588	0.0622605	0.000680963	Myco proj 10	Myco proj 24	0.00179217	0.00178574	0.996413	0.212577
Myco proj 180	Myco proj 19	0.0216998	0	0	0.000477086	Myco proj 15	Myco proj 24	0.00359464	0	0	0.162163
Myco proj 10	Myco proj 19	0.00388093	0	0	0.0874977	Myco proj 16	Myco proj 24	0.00539054	0	0	0.368685
Myco proj 130xV	Myco proj 19	0.0126208	0	0	0.00637863	Myco proj 17	Myco proj 24	0.00360063	0	0	0.166177
Myco proj 15	Myco proj 19	0.011795	0.0014245	0.120771	0.0176949	Myco proj 179	Myco proj 24	0.0182408	0	0	0.0025559
Myco proj 158B1	Myco proj 19	0.0232799	0	0	0.00077008	Myco proj 18	Myco proj 24	0.00360032	0	0	0.737949
Myco proj 16	Myco proj 19	0.0081831	0.00133156	0.16272	0.0170371	Myco proj 19	Myco proj 24	0.00178991	0	0	0.321042
Myco proj 17	Myco proj 19	0.00649324	0	0	0.0295326	Myco proj 20	Myco proj 24	0.00538992	0	0	0.368867
Myco proj 172	Myco proj 19	0.0232384	0.00127877	0.0550283	0.00048579	Myco proj 21	Myco proj 24	0.00360063	0	0	0.166177
Myco proj 179	Myco proj 19	0.0221766	0	0	0.00122375	Myco proj 22	Myco proj 24	0.00179133	0	0	0.322857
Myco proj 18	Myco proj 19	0.00916155	0	0	0.0110386	Myco proj 23	Myco proj 24	0.00179133	0	0	0.322857
Myco proj 581A34	Myco proj 20	0.0221704	0.00148588	0.0670208	0.0010642	Myco proj 10	Myco proj 25	0.00358705	0.00178574	0.497831	0.137854
Myco proj 180	Myco proj 20	0.0202623	0	0	0.000737687	Myco proj 15	Myco proj 25	0.00538596	0	0	0.0880988
Myco proj 10	Myco proj 20	0.00785293	0	0	0.0178631	Myco proj 16	Myco proj 25	0.00721844	0	0	0.197839
Myco proj 130xV	Myco proj 20	0.0111718	0	0	0.0106141	Myco proj 17	Myco proj 25	0.00542853	0	0	0.0894128
Myco proj 15	Myco proj 20	0.0102755	0.0014245	0.138631	0.028978	Myco proj 179	Myco proj 25	0.0163774	0	0	0.00403704
Myco proj 158B1	Myco proj 20	0.0199923	0	0	0.00186908	Myco proj 18	Myco proj 25	0.0054278	0	0	0.369938
Myco proj 16	Myco proj 20	0.00679144	0.00133156	0.196064	0.0283431	Myco proj 19	Myco proj 25	0.00358124	0	0	0.162893
Myco proj 17	Myco proj 20	0.00517451	0	0	0.051782	Myco proj 20	Myco proj 25	0.007217	0	0	0.196788
Myco proj 172	Myco proj 20	0.0217835	0.00127877	0.0587035	0.000751446	Myco proj 21	Myco proj 25	0.00542853	0	0	0.0894128
Myco proj 179	Myco proj 20	0.0204965	0	0	0.00193685	Myco proj 22	Myco proj 25	0.00360063	0	0	0.162163
Myco proj 18	Myco proj 20	0.00517451	0	0	0.051782	Myco proj 23	Myco proj 25	0.00360063	0	0	0.162163
Myco proj 19	Myco proj 20	0.00916155	0	0	0.0110386	Myco proj 24	Myco proj 25	0.00179133	0	0	0.321042
Myco proj 581A34	Myco proj 21	0.0221704	0.00148588	0.0670208	0.0010642	Myco proj 10	Myco proj 26	0.00539999	0.00178574	0.330694	0.0865857
Myco proj 180	Myco proj 21	0.0202623	0	0	0.000737687	Myco proj 15	Myco proj 26	0.00719527	0	0	0.0519866
Myco proj 10	Myco proj 21	0.00519467	0	0	0.0501541	Myco proj 16	Myco proj 26	0.00539087	0	0	0.368685
Myco proj 130xV	Myco proj 21	0.00830968	0	0	0.028859	Myco proj 17	Myco proj 26	0	0	#DIV/0!	1
Myco proj 15	Myco proj 21	0.00727563	0.0014245	0.19579	0.0789742	Myco proj 179	Myco proj 26	0.0182428	0	0	0.0025559
Myco proj 158B1	Myco proj 21	0.0199923	0	0	0.00186908	Myco proj 18	Myco proj 26	0.00360063	0	0	0.737949
Myco proj 16	Myco proj 21	0.00133555	0.00133156	0.99701	0.232606	Myco proj 19	Myco proj 26	0.00539054	0	0	0.0894128
Myco proj 17	Myco proj 21	0	0	#DIV/0!	1	Myco proj 20	Myco proj 26	0.00906294	0	0	0.110784
Myco proj 172	Myco proj 21	0.0217835	0.00127877	0.0587035	0.000751446	Myco proj 21	Myco proj 26	0	0	#DIV/0!	1
Myco proj 179	Myco proj 21	0.0204965	0	0	0.00193685	Myco proj 22	Myco proj 26	0.00542853	0	0	0.0931908
Myco proj 18	Myco proj 21	0.00256738	0	0	0.163495	Myco proj 23	Myco proj 26	0.0017914	0	0	0.322857
Myco proj 19	Myco proj 21	0.00649324	0	0	0.0295326	Myco proj 24	Myco proj 26	0.00360063	0	0	0.166177
Myco proj 20	Myco proj 21	0.00517451	0	0	0.051782	Myco proj 25	Myco proj 26	0.00542853	0	0	0.0894128
Myco proj 581A34	Myco proj 22	0.0272244	0	0	0.000348688	Myco proj 10	Myco proj 27	0.00358697	0.00178574	0.497842	0.137854
Myco proj 180	Myco proj 22	0.0244069	0.00142247	0.0582815	0.000452746	Myco proj 15	Myco proj 27	0.00538589	0	0	0.0880988
Myco proj 10	Myco proj 22	0.00730753	0.00143061	0.195772	0.0279233	Myco proj 16	Myco proj 27	0.00721771	0	0	0.197839
Myco proj 130xV	Myco proj 22	0.0059769	0.00146843	0.245684	0.0779407	Myco proj 17	Myco proj 27	0.0054278	0	0	0.0894128
Myco proj 15	Myco proj 22	0.00569782	0	0	0.191665	Myco proj 179	Myco proj 27	0.0163761	0	0	0.00403704
Myco proj 158B1	Myco proj 22	0.0210372	0.00165016	0.0784403	0.00266108	Myco proj 18	Myco proj 27	0.00542709	0	0	0.369938
Myco proj 16	Myco proj 22	0.00569782	0	0	0.0495012	Myco proj 19	Myco proj 27	0.00358116	0	0	0.162893
Myco proj 17	Myco proj 22	0.00432722	0.0014245	0.329195	0.0787358	Myco proj 20	Myco proj 27	0.00721632	0	0	0.196788
Myco proj 172	Myco proj 22	0.0261991	0.00286121	0.10921	0.000444667	Myco proj 21	Myco proj 27	0.0054278	0	0	0.0894128
Myco proj 179	Myco proj 22	0.0252213	0	0	0.000534256	Myco proj 22	Myco proj 27	0.00360032	0	0	0.162163
Myco proj 18	Myco proj 22	0.00727563	0.0014245	0.19579	0.0279291	Myco proj 23	Myco proj 27	0.00360032	0	0	0.162163
Myco proj 19	Myco proj 22	0.00876904	0.0014245	0.162446	0.0167811	Myco proj 24	Myco proj 27	0.00179125	0	0	0.321042
Myco proj 20	Myco proj 22	0.00727563	0.0014245	0.19579	0.0279291	Myco proj 25	Myco proj 27	0.00360032	0	0	0.162893
Myco proj 21	Myco proj 22	0.00432722	0.0014245	0.329195	0.0787358	Myco proj 26	Myco proj 27	0.0054278	0	0	0.0894128
Myco proj 581A34	Myco proj 23	0.0221704	0.00148588	0.0670208	0.0010642	Myco proj 10	Myco proj 28	0.00179217	0.00178574	0.996413	0.212577
Myco proj 180	Myco proj 23	0.0202623	0	0	0.000737687	Myco proj 15	Myco proj 28	0.00359464	0	0	0.162163
Myco proj 10	Myco proj 23	0.00519467	0	0	0.0501541	Myco proj 16	Myco proj 28	0.00539054	0	0	0.368685
Myco proj 130xV	Myco proj 23	0.00830968	0	0	0.028859	Myco proj 17	Myco proj 28	0.00360063	0	0	0.166177
Myco proj 15	Myco proj 23	0.00727563	0.0014245	0.19579	0.0789742	Myco proj 179	Myco proj 28	0.0182408	0	0	0.0025559
Myco proj 158B1	Myco proj 23	0.0199923	0	0	0.00186908	Myco proj 18	Myco proj 28	0.00360032	0	0	0.737949
Myco proj 16	Myco proj 23	0.00133555	0.00133156	0.99701	0.232606	Myco proj 19	Myco proj 28	0.00178991	0	0	0.321042
Myco proj 17	Myco proj 23	0	0	#DIV/0!	1	Myco proj 20	Myco proj 28	0.00538992	0	0	0.368867
Myco proj 172	Myco proj 23	0.0217835	0.00127877	0.0587035	0.000751446	Myco proj 21	Myco proj 28	0.00360063	0	0	0.166177
Myco proj 179	Myco proj 23	0.0204965	0	0	0.00193685	Myco proj 22	Myco proj 28	0.00179133	0	0	0.322857
Myco proj 18	Myco proj 23	0.00256738	0	0	0.163495	Myco proj 23	Myco proj 28	0.00179133	0	0	0.322857
Myco proj 19	Myco proj 23	0.00649324	0	0	0.0295326	Myco proj 24	Myco proj 28	0	0	#DIV/0!	1
Myco proj 20	Myco proj 23	0.00517451	0	0	0.051782	Myco proj 25	Myco proj 28	0.00179133	0	0	0.321042
Myco proj 21	Myco proj 23	0	0	#DIV/0!	1	Myco proj 26	Myco proj 28	0.00360063	0	0	0.166177
Myco proj 22	Myco proj 23	0.00432722	0.0014245	0.329195	0.0787358	Myco proj 27	Myco proj 28	0.00179125	0	0	0.321042
Myco proj 581A34	Myco proj 24	0.0308064	0.00148588	0.0482328	0.000127889	Myco proj 10	Myco proj 30	0.00721758	0.00178574	0.247416	0.129691
Myco proj 180	Myco proj 24	0.0275663	0	0	9.10958e-05	Myco proj 15	Myco proj 30	0.009041	0	0	0.109913
Myco proj 10	Myco proj 24	0.00919766	0	0	0.0101896	Myco proj 16	Myco proj 30	0.0108426	0	0	0.205121
Myco proj 130xV	Myco proj 24	0.00973484	0	0	0.0169627	Myco proj 17	Myco proj 30	0.00902266	0	0	0.111147
Myco proj 15	Myco proj 24	0.00876904	0.0014245	0.162446	0.0482139	Myco proj 179	Myco proj 30	0.0238761	0	0	0.00203942
Myco proj 158B1	Myco proj 24	0.0283249	0	0	0.000220884	Myco proj 18	Myco proj 30	0.00538611	0	0	0.0894128
Myco proj 16	Myco proj 24	0.0081831	0.00133156	0.16272	0.017411	Myco proj 19	Myco proj 30	0.00720601	0	0	0.197397
Myco proj 17	Myco proj 24	0.00649324	0	0	0.0288119	Myco proj 20	Myco proj 30	0.0108412	0	0	0.20473
Myco proj 172	Myco proj 24	0.0291759	0.00127877	0.0438296	9.29085e-05	Myco proj 21	Myco proj 30	0.00902266	0	0	0.111147
Myco proj 179	Myco proj 24	0.0290559	0	0	0.000221944	Myco proj 22	Myco proj 30	0.00719518	0	0	0.197839
Myco proj 18	Myco proj 24	0.00916155	0	0	0.0101278	Myco proj 23	Myco proj 30	0.00719518	0	0	0.197839
Myco proj 19	Myco proj 24	0.0105113	0	0	0.00617088	Myco proj 24	Myco proj 30	0.00538611	0	0	0.369938
Myco proj 20	Myco proj 24	0.00916155	0	0	0.0101278	Myco proj 25	Myco proj 30	0.00719518	0	0	0.197397
Myco proj 21	Myco proj 24	0.00649324	0	0	0.0288119	Myco proj 26	Myco proj 30	0.00902266	0	0	0.111147
Myco proj 22	Myco proj 24	0.00579507	0.0014245	0.245812	0.0470951	Myco proj 27	Myco proj 30	0.00719487	0	0	0.197397
Myco proj 23	Myco proj 24	0.00649324	0	0	0.0288119	Myco proj 28	Myco proj 30	0.00538611	0	0	0.369938
Myco proj 581A34	Myco proj 25	0.0273035	0.00148588	0.0544209	0.000299016	Myco proj 10	Myco proj 340A1	0.00539967	0.00178574	0.330713	0.087823
Myco proj 180	Myco proj 25	0.0246096	0	0	0.000206231	Myco proj 15	Myco proj 340A1	0.00719495	0	0	0.0502634
Myco proj 10	Myco proj 25	0.00388093	0	0	0.0874942	Myco proj 16	Myco proj 340A1	0.00906424	0	0	0.111147
Myco proj 130xV	Myco proj 25	0.00973484	0	0	0.0169709	Myco proj 17	Myco proj 340A1	0.00727432	0	0	0.0519866
Myco proj 15	Myco proj 25	0.011795	0.0014245	0.120771	0.0178388	Myco proj 179	Myco proj 340A1	0.0220267	0	0	0.00105759
Myco proj 158B1	Myco proj 25	0.0266278	0	0	0.000335426	Myco proj 18	Myco proj 340A1	0.00727303	0	0	0.197839
Myco proj 16	Myco proj 25	0.0081831	0.00133156	0.16272	0.0172063	Myco proj 19	Myco proj 340A1	0.00539023	0	0	0.0880988
Myco proj 17	Myco proj 25	0.00649324	0	0	0.0295534	Myco proj 20	Myco proj 340A1	0.0090617	0	0	0.109562
Myco proj 172	Myco proj 25	0.0261833	0.00127877	0.0488392	0.00021066	Myco proj 21	Myco proj 340A1	0.00727432	0	0	0.0519866
Myco proj 179	Myco proj 25	0.0221766	0	0	0.00122533	Myco proj 22	Myco proj 340A1	0.0054278	0	0	0.0894128
Myco proj 18	Myco proj 25	0.00916155	0	0	0.0110564	Myco proj 23	Myco proj 340A1	0.0054278	0	0	0.0894128
Myco proj 19	Myco proj 25	0.00517451	0	0	0.0493707	Myco proj 24	Myco proj 340A1	0.00360032	0	0	0.162163
Myco proj 20	Myco proj 25	0.00916155	0	0	0.0110564	Myco proj 25	Myco proj 340A1	0.0054278	0	0	0.0880988
Myco proj 21	Myco proj 25	0.00649324	0	0	0.0295534	Myco proj 26	Myco proj 340A1	0.00727432	0	0	0.0519866
Myco proj 22	Myco proj 25	0.00876904	0.0014245	0.162446	0.0169542	Myco proj 27	Myco proj 340A1	0.00542709	0	0	0.0880988
Myco proj 23	Myco proj 25	0.00649324	0	0	0.0295534	Myco proj 28	Myco proj 340A1	0.00360032	0	0	0.162163
Myco proj 24	Myco proj 25	0.0105113	0	0	0.00617013	Myco proj 30	Myco proj 340A1	0.00902195	0	0	0.109913
Myco proj 581A34	Myco proj 26	0.0221704	0.00148588	0.0670208	0.0010642	Myco proj 10	Myco proj 405A	0.0183049	0.00357794	0.195464	0.00733443
Myco proj 180	Myco proj 26	0.0202623	0	0	0.000737687	Myco proj 15	Myco proj 405A	0.0201443	0.00178574	0.0886473	0.00588839
Myco proj 10	Myco proj 26	0.00519467	0	0	0.0501541	Myco proj 16	Myco proj 405A	0.0182757	0.00178574	0.097711	0.0221066
Myco proj 130xV	Myco proj 26	0.00830968	0	0	0.028859	Myco proj 17	Myco proj 405A	0.0164208	0.00178574	0.108749	0.014368
Myco proj 15	Myco proj 26	0.00727563	0.0014245	0.19579	0.0789742	Myco proj 179	Myco proj 405A	0.00360648	0.00178574	0.495148	0.297775
Myco proj 158B1	Myco proj 26	0.0199923	0	0	0.00186908	Myco proj 18	Myco proj 405A	0.0164188	0.00178574	0.108762	0.0343167
Myco proj 16	Myco proj 26	0.00133555	0.00133156	0.99701	0.232606	Myco proj 19	Myco proj 405A	0.0182737	0.00178574	0.0977218	0.00925108
Myco proj 17	Myco proj 26	0	0	#DIV/0!	1	Myco proj 20	Myco proj 405A	0.0220634	0.00178574	0.0809367	0.00905302
Myco proj 172	Myco proj 26	0.0217835	0.00127877	0.0587035	0.000751446	Myco proj 21	Myco proj 405A	0.0164208	0.00178574	0.108749	0.014368
Myco proj 179	Myco proj 26	0.0204965	0	0	0.00193685	Myco proj 22	Myco proj 405A	0.0183073	0.00178574	0.0975428	0.00912943
Myco proj 18	Myco proj 26	0.00256738	0	0	0.163495	Myco proj 23	Myco proj 405A	0.0145516	0.00178574	0.122718	0.0225862
Myco proj 19	Myco proj 26	0.00649324	0	0	0.0295326	Myco proj 24	Myco proj 405A	0.0164188	0.00178574	0.108762	0.014368
Myco proj 20	Myco proj 26	0.00517451	0	0	0.051782	Myco proj 25	Myco proj 405A	0.0145516	0.00178574	0.122718	0.0223571
Myco proj 21	Myco proj 26	0	0	#DIV/0!	1	Myco proj 26	Myco proj 405A	0.0164208	0.00178574	0.108749	0.014368
Myco proj 22	Myco proj 26	0.00432722	0.0014245	0.329195	0.0787358	Myco proj 27	Myco proj 405A	0.0183044	0.00178574	0.0975583	0.00925108
Myco proj 23	Myco proj 26	0	0	#DIV/0!	1	Myco proj 28	Myco proj 405A	0.0164188	0.00178574	0.108762	0.014368
Myco proj 24	Myco proj 26	0.00649324	0	0	0.0288119	Myco proj 30	Myco proj 405A	0.0220322	0.00178574	0.0810515	0.00920594
Myco proj 25	Myco proj 26	0.00649324	0	0	0.0295534	Myco proj 340A1	Myco proj 405A	0.0202124	0.00178574	0.0883487	0.00588839
Myco proj 581A34	Myco proj 27	0.0255765	0.00148588	0.0580955	0.000447904	Myco proj 10	Myco proj 430B6	0.0182759	0.00178574	0.0977101	0.00373202
Myco proj 180	Myco proj 27	0.0232438	0	0	0.000311354	Myco proj 15	Myco proj 430B6	0.0201278	0	0	0.0016379
Myco proj 10	Myco proj 27	0.00519467	0	0	0.0493707	Myco proj 16	Myco proj 430B6	0.018246	0	0	0.00813694
Myco proj 130xV	Myco proj 27	0.00549434	0	0	0.0880391	Myco proj 17	Myco proj 430B6	0.0163787	0	0	0.00403704
Myco proj 15	Myco proj 27	0.00434603	0.00143061	0.329177	0.216971	Myco proj 179	Myco proj 430B6	0.00179125	0	0	0.32103
Myco proj 158B1	Myco proj 27	0.0232799	0	0	0.000770134	Myco proj 18	Myco proj 430B6	0.0163774	0	0	0.0132878
Myco proj 16	Myco proj 27	0.00405798	0.0013369	0.329448	0.0802509	Myco proj 19	Myco proj 430B6	0.0182447	0	0	0.0025559
Myco proj 17	Myco proj 27	0.0025773	0	0	0.161378	Myco proj 20	Myco proj 430B6	0.0219899	0	0	0.00319339
Myco proj 172	Myco proj 27	0.024807	0.00128369	0.0517473	0.000319235	Myco proj 21	Myco proj 430B6	0.0163787	0	0	0.00403704
Myco proj 179	Myco proj 27	0.0239868	0	0	0.000804763	Myco proj 22	Myco proj 430B6	0.0182428	0	0	0.00257413
Myco proj 18	Myco proj 27	0.00519467	0	0	0.0501541	Myco proj 23	Myco proj 430B6	0.0145321	0	0	0.00650247
Myco proj 19	Myco proj 27	0.00651863	0	0	0.0287833	Myco proj 24	Myco proj 430B6	0.0163774	0	0	0.00403704
Myco proj 20	Myco proj 27	0.00519467	0	0	0.0501541	Myco proj 25	Myco proj 430B6	0.0145321	0	0	0.00647989
Myco proj 21	Myco proj 27	0.0025773	0	0	0.161378	Myco proj 26	Myco proj 430B6	0.0163787	0	0	0.00403704
Myco proj 22	Myco proj 27	0.00143522	0.00143061	0.996788	0.229093	Myco proj 27	Myco proj 430B6	0.0182408	0	0	0.0025559
Myco proj 23	Myco proj 27	0.0025773	0	0	0.161378	Myco proj 28	Myco proj 430B6	0.0163774	0	0	0.00403704
Myco proj 24	Myco proj 27	0.00388093	0	0	0.0886137	Myco proj 30	Myco proj 430B6	0.0219943	0	0	0.00320202
Myco proj 25	Myco proj 27	0.00651863	0	0	0.0287926	Myco proj 340A1	Myco proj 430B6	0.0201255	0	0	0.0016379
Myco proj 26	Myco proj 27	0.0025773	0	0	0.161378	Myco proj 405A	Myco proj 430B6	0.00179414	0.00178574	0.995319	0.436787
Myco proj 581A34	Myco proj 28	0.0257901	0	0	0.000522116	Myco proj 10	Myco proj 577A116	0.0183151	0.00178574	0.0975014	0.00373202
Myco proj 180	Myco proj 28	0.0229242	0	0	0.000780312	Myco proj 15	Myco proj 577A116	0.0201847	0	0	0.0016379
Myco proj 10	Myco proj 28	0.00585632	0	0	0.0495475	Myco proj 16	Myco proj 577A116	0.0219963	0	0	0.00327465
Myco proj 130xV	Myco proj 28	0.00755245	0	0	0.049594	Myco proj 17	Myco proj 577A116	0.0201124	0	0	0.00168719
Myco proj 15	Myco proj 28	0.00722506	0	0	0.106527	Myco proj 179	Myco proj 577A116	0.00539016	0	0	0.0894615
Myco proj 158B1	Myco proj 28	0.0230788	0	0	0.00197354	Myco proj 18	Myco proj 577A116	0.0201104	0	0	0.00509851
Myco proj 16	Myco proj 28	0.00429792	0	0	0.0876907	Myco proj 19	Myco proj 577A116	0.0182849	0	0	0.0025559
Myco proj 17	Myco proj 28	0.00289015	0	0	0.161538	Myco proj 20	Myco proj 577A116	0.0219923	0	0	0.00319339
Myco proj 172	Myco proj 28	0.0247082	0.00143885	0.0582334	0.000806681	Myco proj 21	Myco proj 577A116	0.0201124	0	0	0.00168719
Myco proj 179	Myco proj 28	0.0235354	0	0	0.000799957	Myco proj 22	Myco proj 577A116	0.018247	0	0	0.00257413
Myco proj 18	Myco proj 28	0.00583071	0	0	0.0503639	Myco proj 23	Myco proj 577A116	0.018247	0	0	0.00257413
Myco proj 19	Myco proj 28	0.00732026	0	0	0.02894	Myco proj 24	Myco proj 577A116	0.016401	0	0	0.00403704
Myco proj 20	Myco proj 28	0.00583071	0	0	0.0503639	Myco proj 25	Myco proj 577A116	0.0145743	0	0	0.00647989
Myco proj 21	Myco proj 28	0.00289015	0	0	0.161538	Myco proj 26	Myco proj 577A116	0.0201124	0	0	0.00168719
Myco proj 22	Myco proj 28	0.00429792	0	0	0.0876907	Myco proj 27	Myco proj 577A116	0.0182457	0	0	0.0025559
Myco proj 23	Myco proj 28	0.00289015	0	0	0.161538	Myco proj 28	Myco proj 577A116	0.016401	0	0	0.00403704
Myco proj 24	Myco proj 28	0.00732026	0	0	0.0299304	Myco proj 30	Myco proj 577A116	0.0220335	0	0	0.00320202
Myco proj 25	Myco proj 28	0.00732026	0	0	0.0289506	Myco proj 340A1	Myco proj 577A116	0.0201104	0	0	0.0016379
Myco proj 26	Myco proj 28	0.00289015	0	0	0.161538	Myco proj 405A	Myco proj 577A116	0.00539961	0.00178574	0.330717	0.194087
Myco proj 27	Myco proj 28	0.00290273	0	0	0.1627	Myco proj 430B6	Myco proj 577A116	0.0035814	0	0	0.166274
Myco proj 581A34	Myco proj 30	0.0273035	0.00148588	0.0544209	0.000297478	Myco proj 10	Myco proj 581A17	0.0201453	0.00178574	0.0886433	0.00607726
Myco proj 180	Myco proj 30	0.0267424	0	0	0.000137038	Myco proj 15	Myco proj 581A17	0.0219932	0	0	0.00319623
Myco proj 10	Myco proj 30	0.00801017	0	0	0.0169343	Myco proj 16	Myco proj 581A17	0.0201123	0	0	0.0154197
Myco proj 130xV	Myco proj 30	0.0041039	0	0	0.16145	Myco proj 17	Myco proj 581A17	0.0182449	0	0	0.00815223
Myco proj 15	Myco proj 30	0.0074713	0.00146199	0.19568	0.0787767	Myco proj 179	Myco proj 581A17	0.00360032	0	0	0.740652
Myco proj 158B1	Myco proj 30	0.0249462	0	0	0.000503896	Myco proj 18	Myco proj 581A17	0.0182428	0	0	0.025349
Myco proj 16	Myco proj 30	0.00696163	0.00136425	0.195968	0.0283709	Myco proj 19	Myco proj 581A17	0.0201102	0	0	0.0050994
Myco proj 17	Myco proj 30	0.00529787	0	0	0.0494037	Myco proj 20	Myco proj 581A17	0.0238941	0	0	0.00593314
Myco proj 172	Myco proj 30	0.0283798	0.0013089	0.0461208	0.000141341	Myco proj 21	Myco proj 581A17	0.0182449	0	0	0.00815223
Myco proj 179	Myco proj 30	0.024576	0	0	0.000788499	Myco proj 22	Myco proj 581A17	0.0201284	0	0	0.00507136
Myco proj 18	Myco proj 30	0.00801017	0	0	0.0172654	Myco proj 23	Myco proj 581A17	0.0163787	0	0	0.0133875
Myco proj 19	Myco proj 30	0.00938257	0	0	0.0102674	Myco proj 24	Myco proj 581A17	0.0182428	0	0	0.00815223
Myco proj 20	Myco proj 30	0.00801017	0	0	0.0172654	Myco proj 25	Myco proj 581A17	0.0163787	0	0	0.0132409
Myco proj 21	Myco proj 30	0.00529787	0	0	0.0494037	Myco proj 26	Myco proj 581A17	0.0182449	0	0	0.00815223
Myco proj 22	Myco proj 30	0.00444256	0.00146199	0.329086	0.0785577	Myco proj 27	Myco proj 581A17	0.0201255	0	0	0.0050994
Myco proj 23	Myco proj 30	0.00529787	0	0	0.0494037	Myco proj 28	Myco proj 581A17	0.0182428	0	0	0.00815223
Myco proj 24	Myco proj 30	0.00664865	0	0	0.0288518	Myco proj 30	Myco proj 581A17	0.0238789	0	0	0.00596261
Myco proj 25	Myco proj 30	0.00664865	0	0	0.0285748	Myco proj 340A1	Myco proj 581A17	0.0220308	0	0	0.00319623
Myco proj 26	Myco proj 30	0.00529787	0	0	0.0494037	Myco proj 405A	Myco proj 581A17	0.00360679	0.00178574	0.495106	0.564538
Myco proj 27	Myco proj 30	0.0026281	0	0	0.161408	Myco proj 430B6	Myco proj 581A17	0.00179133	0	0	0.320023
Myco proj 28	Myco proj 30	0.00598781	0	0	0.0497864	Myco proj 577A116	Myco proj 581A17	0.00539046	0	0	0.368647
Myco proj 581A34	Myco proj 340A1	0.0232824	0	0	0.00127928	Myco proj 10	Myco proj 581A19	0.0183151	0.00178574	0.0975014	0.00373202
Myco proj 180	Myco proj 340A1	0.0221415	0	0	0.00122453	Myco proj 15	Myco proj 581A19	0.0201847	0	0	0.0016379
Myco proj 10	Myco proj 340A1	0.00763315	0	0	0.0297934	Myco proj 16	Myco proj 581A19	0.0219963	0	0	0.00327465
Myco proj 130xV	Myco proj 340A1	0.00946289	0	0	0.0298495	Myco proj 17	Myco proj 581A19	0.0201124	0	0	0.00168719
Myco proj 15	Myco proj 340A1	0.00903542	0	0	0.0605328	Myco proj 179	Myco proj 581A19	0.00539016	0	0	0.0894615
Myco proj 158B1	Myco proj 340A1	0.0202126	0	0	0.00502416	Myco proj 18	Myco proj 581A19	0.0201104	0	0	0.00509851
Myco proj 16	Myco proj 340A1	0.00596994	0	0	0.0503584	Myco proj 19	Myco proj 581A19	0.0182849	0	0	0.0025559
Myco proj 17	Myco proj 340A1	0.00451798	0	0	0.0903829	Myco proj 20	Myco proj 581A19	0.0219923	0	0	0.00319339
Myco proj 172	Myco proj 340A1	0.0222762	0.00149253	0.0670013	0.00199696	Myco proj 21	Myco proj 581A19	0.0201124	0	0	0.00168719
Myco proj 179	Myco proj 340A1	0.021865	0	0	0.00126016	Myco proj 22	Myco proj 581A19	0.018247	0	0	0.00257413
Myco proj 18	Myco proj 340A1	0.00451798	0	0	0.0903829	Myco proj 23	Myco proj 581A19	0.018247	0	0	0.00257413
Myco proj 19	Myco proj 340A1	0.00605122	0	0	0.0503975	Myco proj 24	Myco proj 581A19	0.016401	0	0	0.00403704
Myco proj 20	Myco proj 340A1	0.00451798	0	0	0.0903829	Myco proj 25	Myco proj 581A19	0.0145743	0	0	0.00647989
Myco proj 21	Myco proj 340A1	0.00451798	0	0	0.0903829	Myco proj 26	Myco proj 581A19	0.0201124	0	0	0.00168719
Myco proj 22	Myco proj 340A1	0.00596994	0	0	0.0503584	Myco proj 27	Myco proj 581A19	0.0182457	0	0	0.0025559
Myco proj 23	Myco proj 340A1	0.00451798	0	0	0.0903829	Myco proj 28	Myco proj 581A19	0.016401	0	0	0.00403704
Myco proj 24	Myco proj 340A1	0.00915955	0	0	0.0171113	Myco proj 30	Myco proj 581A19	0.0220335	0	0	0.00320202
Myco proj 25	Myco proj 340A1	0.00915955	0	0	0.018106	Myco proj 340A1	Myco proj 581A19	0.0201104	0	0	0.0016379
Myco proj 26	Myco proj 340A1	0.00451798	0	0	0.0903829	Myco proj 405A	Myco proj 581A19	0.00539961	0.00178574	0.330717	0.194087
Myco proj 27	Myco proj 340A1	0.00453849	0	0	0.0881901	Myco proj 430B6	Myco proj 581A19	0.0035814	0	0	0.166274
Myco proj 28	Myco proj 340A1	0.00445756	0	0	0.0881392	Myco proj 577A116	Myco proj 581A19	0	0	#DIV/0!	1
Myco proj 30	Myco proj 340A1	0.00781203	0	0	0.0290274	Myco proj 581A17	Myco proj 581A19	0.00539046	0	0	0.368647
Myco proj 581A34	Myco proj 405A	0.00975519	0	0	0.0174398	Myco proj 10	Myco proj 581A23	0.0201648	0.00178574	0.0885574	0.00237627
Myco proj 180	Myco proj 405A	0.00975519	0	0	0.0171373	Myco proj 15	Myco proj 581A23	0.0220306	0	0	0.00107795
Myco proj 10	Myco proj 405A	0.0254944	0	0	0.000810526	Myco proj 16	Myco proj 581A23	0.0201321	0	0	0.00509851
Myco proj 130xV	Myco proj 405A	0.0310598	0	0	0.000366632	Myco proj 17	Myco proj 581A23	0.0182483	0	0	0.00257413
Myco proj 15	Myco proj 405A	0.027331	0	0	0.00149274	Myco proj 179	Myco proj 581A23	0.0035814	0	0	0.162181
Myco proj 158B1	Myco proj 405A	0.00900829	0	0	0.0292547	Myco proj 18	Myco proj 581A23	0.018247	0	0	0.00813694
Myco proj 16	Myco proj 405A	0.023676	0	0	0.00123692	Myco proj 19	Myco proj 581A23	0.0201308	0	0	0.0016379
Myco proj 17	Myco proj 405A	0.0218755	0	0	0.0019451	Myco proj 20	Myco proj 581A23	0.0238761	0	0	0.0020632
Myco proj 172	Myco proj 405A	0.00980013	0.0015873	0.161967	0.0312172	Myco proj 21	Myco proj 581A23	0.0182483	0	0	0.00257413
Myco proj 179	Myco proj 405A	0.00975519	0	0	0.0174398	Myco proj 22	Myco proj 581A23	0.0201124	0	0	0.00168719
Myco proj 18	Myco proj 405A	0.0254944	0	0	0.000841154	Myco proj 23	Myco proj 581A23	0.0164017	0	0	0.00403704
Myco proj 19	Myco proj 405A	0.023676	0	0	0.00123643	Myco proj 24	Myco proj 581A23	0.018247	0	0	0.00257413
Myco proj 20	Myco proj 405A	0.0254944	0	0	0.000841154	Myco proj 25	Myco proj 581A23	0.0164017	0	0	0.00410733
Myco proj 21	Myco proj 405A	0.0218755	0	0	0.0019451	Myco proj 26	Myco proj 581A23	0.0182483	0	0	0.00257413
Myco proj 22	Myco proj 405A	0.023676	0	0	0.00123692	Myco proj 27	Myco proj 581A23	0.0201104	0	0	0.0016379
Myco proj 23	Myco proj 405A	0.0218755	0	0	0.0019451	Myco proj 28	Myco proj 581A23	0.018247	0	0	0.00257413
Myco proj 24	Myco proj 405A	0.0310598	0	0	0.000228726	Myco proj 30	Myco proj 581A23	0.0238982	0	0	0.00206993
Myco proj 25	Myco proj 405A	0.027331	0	0	0.000541077	Myco proj 340A1	Myco proj 581A23	0.0219951	0	0	0.00107795
Myco proj 26	Myco proj 405A	0.0218755	0	0	0.0019451	Myco proj 405A	Myco proj 581A23	0.00358727	0.00178574	0.497799	0.294829
Myco proj 27	Myco proj 405A	0.0254944	0	0	0.000810526	Myco proj 430B6	Myco proj 581A23	0.00179015	0	0	0.32291
Myco proj 28	Myco proj 405A	0.0254944	0	0	0.000809876	Myco proj 577A116	Myco proj 581A23	0.00179125	0	0	0.32291
Myco proj 30	Myco proj 405A	0.027331	0	0	0.000540363	Myco proj 581A17	Myco proj 581A23	0.00358147	0	0	0.737834
Myco proj 340A1	Myco proj 405A	0.023676	0	0	0.00126787	Myco proj 581A19	Myco proj 581A23	0.00179125	0	0	0.32291
Myco proj 581A34	Myco proj 408A	0.0201264	0	0	0.00908137	Myco proj 10	Myco proj 581A31	0.0164815	0.00178574	0.108348	0.00574467
Myco proj 180	Myco proj 408A	0.0166069	0	0	0.0241488	Myco proj 15	Myco proj 581A31	0.018354	0	0	0.00267865
Myco proj 10	Myco proj 408A	0.0201264	0	0	0.025704	Myco proj 16	Myco proj 581A31	0.0164554	0	0	0.0134958
Myco proj 130xV	Myco proj 408A	0.0255378	0	0	0.0100663	Myco proj 17	Myco proj 581A31	0.0145723	0	0	0.00665824
Myco proj 15	Myco proj 408A	0.0255378	0	0	0.0167077	Myco proj 179	Myco proj 581A31	0.00721718	0	0	0.0499934
Myco proj 158B1	Myco proj 408A	0.0211923	0	0	0.00907819	Myco proj 18	Myco proj 581A31	0.014572	0	0	0.0219567
Myco proj 16	Myco proj 408A	0.018358	0	0	0.0419003	Myco proj 19	Myco proj 581A31	0.0164551	0	0	0.00410733
Myco proj 17	Myco proj 408A	0.0166069	0	0	0.0690958	Myco proj 20	Myco proj 581A31	0.0201266	0	0	0.00522856
Myco proj 172	Myco proj 408A	0.0202222	0.00158982	0.0786174	0.0139936	Myco proj 21	Myco proj 581A31	0.0145723	0	0	0.00665824
Myco proj 179	Myco proj 408A	0.019157	0	0	0.01455	Myco proj 22	Myco proj 581A31	0.0163995	0	0	0.00431506
Myco proj 18	Myco proj 408A	0.0201264	0	0	0.0259357	Myco proj 23	Myco proj 581A31	0.012763	0	0	0.0105807
Myco proj 19	Myco proj 408A	0.0219123	0	0	0.015967	Myco proj 24	Myco proj 581A31	0.014572	0	0	0.00665824
Myco proj 20	Myco proj 408A	0.0201264	0	0	0.0259357	Myco proj 25	Myco proj 581A31	0.0163995	0	0	0.00410733
Myco proj 21	Myco proj 408A	0.0166069	0	0	0.0690958	Myco proj 26	Myco proj 581A31	0.0145723	0	0	0.00665824
Myco proj 22	Myco proj 408A	0.0219123	0	0	0.0159715	Myco proj 27	Myco proj 581A31	0.0163988	0	0	0.00410733
Myco proj 23	Myco proj 408A	0.0166069	0	0	0.0690958	Myco proj 28	Myco proj 581A31	0.014572	0	0	0.00665824
Myco proj 24	Myco proj 408A	0.0255378	0	0	0.00617525	Myco proj 30	Myco proj 581A31	0.0201847	0	0	0.00524883
Myco proj 25	Myco proj 408A	0.0219123	0	0	0.0159761	Myco proj 340A1	Myco proj 581A31	0.0182447	0	0	0.00267865
Myco proj 26	Myco proj 408A	0.0166069	0	0	0.0690958	Myco proj 405A	Myco proj 581A31	0.00723027	0.00178574	0.246981	0.130179
Myco proj 27	Myco proj 408A	0.0201264	0	0	0.025704	Myco proj 430B6	Myco proj 581A31	0.0053904	0	0	0.0880994
Myco proj 28	Myco proj 408A	0.0201264	0	0	0.0257008	Myco proj 577A116	Myco proj 581A31	0.00902267	0	0	0.0299139
Myco proj 30	Myco proj 408A	0.0219123	0	0	0.0159715	Myco proj 581A17	Myco proj 581A31	0.00721788	0	0	0.197397
Myco proj 340A1	Myco proj 408A	0.0228759	0	0	0.0160108	Myco proj 581A19	Myco proj 581A31	0.00902267	0	0	0.0299139
Myco proj 405A	Myco proj 408A	0.0193933	0	0	0.0147281	Myco proj 581A23	Myco proj 581A31	0.00719589	0	0	0.0502853
Myco proj 581A34	Myco proj 408B1	0.00319486	0	0	0.163955	Myco proj 10	Myco proj 581A33	0.0184036	0.00718195	0.390247	0.00552391
Myco proj 180	Myco proj 408B1	0.00319486	0	0	0.161665	Myco proj 15	Myco proj 581A33	0.0202866	0.00537667	0.265036	0.00442426
Myco proj 10	Myco proj 408B1	0.0273778	0	0	0.000536588	Myco proj 16	Myco proj 581A33	0.0221133	0.00537667	0.243142	0.00683065
Myco proj 130xV	Myco proj 408B1	0.0330097	0	0	0.000249512	Myco proj 17	Myco proj 581A33	0.0202198	0.00537667	0.265911	0.00438652
Myco proj 15	Myco proj 408B1	0.0330097	0	0	0.00041476	Myco proj 179	Myco proj 581A33	0.00541527	0.00537667	0.992872	0.146768
Myco proj 158B1	Myco proj 408B1	0.00505889	0	0	0.0908223	Myco proj 18	Myco proj 581A33	0.0202177	0.00537667	0.265939	0.010596
Myco proj 16	Myco proj 408B1	0.0255378	0	0	0.000808251	Myco proj 19	Myco proj 581A33	0.0183771	0.00537667	0.292574	0.00691724
Myco proj 17	Myco proj 408B1	0.0237161	0	0	0.0012607	Myco proj 20	Myco proj 581A33	0.0221091	0.00537667	0.243188	0.00679176
Myco proj 172	Myco proj 408B1	0.00320823	0.00158982	0.495545	0.315642	Myco proj 21	Myco proj 581A33	0.0202198	0.00537667	0.265911	0.00438652
Myco proj 179	Myco proj 408B1	0.00332775	0	0	0.163995	Myco proj 22	Myco proj 581A33	0.0164841	0.00537667	0.326174	0.0107091
Myco proj 18	Myco proj 408B1	0.0237161	0	0	0.0012607	Myco proj 23	Myco proj 581A33	0.0183418	0.00537667	0.293138	0.00683389
Myco proj 19	Myco proj 408B1	0.0255378	0	0	0.000807782	Myco proj 24	Myco proj 581A33	0.0164837	0.00537667	0.326181	0.0107091
Myco proj 20	Myco proj 408B1	0.0201264	0	0	0.00304485	Myco proj 25	Myco proj 581A33	0.0146453	0.00537667	0.367126	0.0166133
Myco proj 21	Myco proj 408B1	0.0237161	0	0	0.0012607	Myco proj 26	Myco proj 581A33	0.0202198	0.00537667	0.265911	0.00438652
Myco proj 22	Myco proj 408B1	0.0292363	0	0	0.000362604	Myco proj 27	Myco proj 581A33	0.0183404	0.00537667	0.293159	0.00691724
Myco proj 23	Myco proj 408B1	0.0237161	0	0	0.0012607	Myco proj 28	Myco proj 581A33	0.0164837	0.00537667	0.326181	0.0107091
Myco proj 24	Myco proj 408B1	0.0330097	0	0	0.00015451	Myco proj 30	Myco proj 581A33	0.0221475	0.00537667	0.242766	0.00689956
Myco proj 25	Myco proj 408B1	0.0292363	0	0	0.00036321	Myco proj 340A1	Myco proj 581A33	0.0202177	0.00537667	0.265939	0.00442426
Myco proj 26	Myco proj 408B1	0.0237161	0	0	0.0012607	Myco proj 405A	Myco proj 581A33	0.005421	0.00718192	1.32483	0.154103
Myco proj 27	Myco proj 408B1	0.0273778	0	0	0.000536588	Myco proj 430B6	Myco proj 581A33	0.0035953	0.00537667	1.49547	0.220231
Myco proj 28	Myco proj 408B1	0.0273778	0	0	0.000536021	Myco proj 577A116	Myco proj 581A33	-5.71175e-06	0.00537667	-941.335	0.485742
Myco proj 30	Myco proj 408B1	0.0292363	0	0	0.000362604	Myco proj 581A17	Myco proj 581A33	0.00359535	0.00537667	1.49545	0.220334
Myco proj 340A1	Myco proj 408B1	0.0210069	0	0	0.0030855	Myco proj 581A19	Myco proj 581A33	-5.71175e-06	0.00537667	-941.335	0.485742
Myco proj 405A	Myco proj 408B1	0.0103082	0	0	0.0175314	Myco proj 581A23	Myco proj 581A33	0.00179636	0.00537667	2.99309	0.331514
Myco proj 408A	Myco proj 408B1	0.0201264	0	0	0.00908137	Myco proj 581A31	Myco proj 581A33	0.00906836	0.00537667	0.592904	0.0619353
Myco proj 581A34	Myco proj 411A1	0.00151801	0.00151286	0.996604	0.224889	Myco proj 10	Myco proj 581A34	0.0201453	0.00178574	0.0886433	0.00237627
Myco proj 180	Myco proj 411A1	0.00135135	0	0	0.320856	Myco proj 15	Myco proj 581A34	0.0219932	0	0	0.00107795
Myco proj 10	Myco proj 411A1	0.0245524	0	0	0.000317409	Myco proj 16	Myco proj 581A34	0.0201123	0	0	0.00509851
Myco proj 130xV	Myco proj 411A1	0.0303227	0	0	0.000144507	Myco proj 17	Myco proj 581A34	0.0145329	0	0	0.00650247
Myco proj 15	Myco proj 411A1	0.0296685	0.00151515	0.0510692	0.000489272	Myco proj 179	Myco proj 581A34	0.00360032	0	0	0.162181
Myco proj 158B1	Myco proj 411A1	0.00292823	0	0	0.163801	Myco proj 18	Myco proj 581A34	0.0182428	0	0	0.00813694
Myco proj 16	Myco proj 411A1	0.0225735	0.00141043	0.0624819	0.000681164	Myco proj 19	Myco proj 581A34	0.0201102	0	0	0.0016379
Myco proj 17	Myco proj 411A1	0.0214805	0	0	0.000748157	Myco proj 20	Myco proj 581A34	0.0238941	0	0	0.0020632
Myco proj 172	Myco proj 411A1	0.00135546	0.00135135	0.996966	0.634618	Myco proj 21	Myco proj 581A34	0.0145329	0	0	0.00650247
Myco proj 179	Myco proj 411A1	0.00159235	0	0	0.321571	Myco proj 22	Myco proj 581A34	0.0201284	0	0	0.00168719
Myco proj 18	Myco proj 411A1	0.0245524	0	0	0.000321796	Myco proj 23	Myco proj 581A34	0.0163787	0	0	0.00403704
Myco proj 19	Myco proj 411A1	0.0230099	0	0	0.000485589	Myco proj 24	Myco proj 581A34	0.0182428	0	0	0.00257413
Myco proj 20	Myco proj 411A1	0.0214805	0	0	0.000748157	Myco proj 25	Myco proj 581A34	0.0163787	0	0	0.00410733
Myco proj 21	Myco proj 411A1	0.0214805	0	0	0.000748157	Myco proj 26	Myco proj 581A34	0.0145329	0	0	0.00650247
Myco proj 22	Myco proj 411A1	0.0261188	0.00151515	0.0580098	0.000449018	Myco proj 27	Myco proj 581A34	0.0201255	0	0	0.0016379
Myco proj 23	Myco proj 411A1	0.0214805	0	0	0.000748157	Myco proj 28	Myco proj 581A34	0.0182428	0	0	0.00257413
Myco proj 24	Myco proj 411A1	0.0292589	0	0	9.41652e-05	Myco proj 30	Myco proj 581A34	0.0238789	0	0	0.00206993
Myco proj 25	Myco proj 411A1	0.0261079	0	0	0.000210672	Myco proj 340A1	Myco proj 581A34	0.0220308	0	0	0.00107795
Myco proj 26	Myco proj 411A1	0.0214805	0	0	0.000748157	Myco proj 405A	Myco proj 581A34	0.00360679	0.00178574	0.495106	0.294829
Myco proj 27	Myco proj 411A1	0.0245524	0	0	0.000317409	Myco proj 430B6	Myco proj 581A34	0.00179133	0	0	0.32291
Myco proj 28	Myco proj 411A1	0.0245358	0	0	0.000794091	Myco proj 577A116	Myco proj 581A34	0.00539046	0	0	0.093309
Myco proj 30	Myco proj 411A1	0.0261079	0	0	0.000210568	Myco proj 581A17	Myco proj 581A34	0.00360063	0	0	0.737834
Myco proj 340A1	Myco proj 411A1	0.0219493	0	0	0.00196063	Myco proj 581A19	Myco proj 581A34	0.00539046	0	0	0.093309
Myco proj 405A	Myco proj 411A1	0.00820964	0	0	0.0290566	Myco proj 581A23	Myco proj 581A34	0.00358147	0	0	0.166274
Myco proj 408A	Myco proj 411A1	0.018358	0	0	0.0148413	Myco proj 581A31	Myco proj 581A34	0.00721788	0	0	0.0502853
Myco proj 408B1	Myco proj 411A1	0.00158982	0	0	0.321636	Myco proj 581A33	Myco proj 581A34	0.00541561	0.00537667	0.99281	0.143514
Myco proj 581A34	Myco proj 412A	0.00160513	0	0	0.321658	Myco proj 10	Myco proj 583A15	0.0164815	0.00178574	0.108348	0.00574467
Myco proj 180	Myco proj 412A	0.00160513	0	0	0.321146	Myco proj 15	Myco proj 583A15	0.018354	0	0	0.00267865
Myco proj 10	Myco proj 412A	0.0258012	0	0	0.000813143	Myco proj 16	Myco proj 583A15	0.0164554	0	0	0.0134958
Myco proj 130xV	Myco proj 412A	0.0295408	0	0	0.000540268	Myco proj 17	Myco proj 583A15	0.0145723	0	0	0.00665824
Myco proj 15	Myco proj 412A	0.0295408	0	0	0.000946205	Myco proj 179	Myco proj 583A15	0.00721718	0	0	0.0499934
Myco proj 158B1	Myco proj 412A	0.00335567	0	0	0.16421	Myco proj 18	Myco proj 583A15	0.014572	0	0	0.0219567
Myco proj 16	Myco proj 412A	0.0221361	0	0	0.0019402	Myco proj 19	Myco proj 583A15	0.0164551	0	0	0.00410733
Myco proj 17	Myco proj 412A	0.0203309	0	0	0.00305895	Myco proj 20	Myco proj 583A15	0.0201266	0	0	0.00522856
Myco proj 172	Myco proj 412A	0.00161094	0.00160513	0.996398	0.644178	Myco proj 21	Myco proj 583A15	0.0145723	0	0	0.00665824
Myco proj 179	Myco proj 412A	0.00167224	0	0	0.321681	Myco proj 22	Myco proj 583A15	0.0163995	0	0	0.00431506
Myco proj 18	Myco proj 412A	0.0239595	0	0	0.00126798	Myco proj 23	Myco proj 583A15	0.012763	0	0	0.0105807
Myco proj 19	Myco proj 412A	0.0239595	0	0	0.00124516	Myco proj 24	Myco proj 583A15	0.014572	0	0	0.00665824
Myco proj 20	Myco proj 412A	0.0203309	0	0	0.00305895	Myco proj 25	Myco proj 583A15	0.0163995	0	0	0.00410733
Myco proj 21	Myco proj 412A	0.0203309	0	0	0.00305895	Myco proj 26	Myco proj 583A15	0.0145723	0	0	0.00665824
Myco proj 22	Myco proj 412A	0.0258012	0	0	0.000813143	Myco proj 27	Myco proj 583A15	0.0163988	0	0	0.00410733
Myco proj 23	Myco proj 412A	0.0203309	0	0	0.00305895	Myco proj 28	Myco proj 583A15	0.014572	0	0	0.00665824
Myco proj 24	Myco proj 412A	0.0295408	0	0	0.000350879	Myco proj 30	Myco proj 583A15	0.0201847	0	0	0.00524883
Myco proj 25	Myco proj 412A	0.0276616	0	0	0.000540869	Myco proj 340A1	Myco proj 583A15	0.0182447	0	0	0.00267865
Myco proj 26	Myco proj 412A	0.0203309	0	0	0.00305895	Myco proj 405A	Myco proj 583A15	0.00723027	0.00178574	0.246981	0.130179
Myco proj 27	Myco proj 412A	0.0239595	0	0	0.00124542	Myco proj 430B6	Myco proj 583A15	0.0053904	0	0	0.0880994
Myco proj 28	Myco proj 412A	0.0239595	0	0	0.00124516	Myco proj 577A116	Myco proj 583A15	0.00902267	0	0	0.0299139
Myco proj 30	Myco proj 412A	0.0258012	0	0	0.000813143	Myco proj 581A17	Myco proj 583A15	0.00721788	0	0	0.197397
Myco proj 340A1	Myco proj 412A	0.0212298	0	0	0.00310093	Myco proj 581A19	Myco proj 583A15	0.00902267	0	0	0.0299139
Myco proj 405A	Myco proj 412A	0.00863495	0	0	0.0291466	Myco proj 581A23	Myco proj 583A15	0.00719589	0	0	0.0502853
Myco proj 408A	Myco proj 412A	0.0185436	0	0	0.0149299	Myco proj 581A31	Myco proj 583A15	0	0	#DIV/0!	1
Myco proj 408B1	Myco proj 412A	0.00160513	0	0	0.321658	Myco proj 581A33	Myco proj 583A15	0.00906836	0.00537667	0.592904	0.0619353
Myco proj 411A1	Myco proj 412A	0	0	#DIV/0!	1	Myco proj 581A34	Myco proj 583A15	0.00721788	0	0	0.0502853
Myco proj 581A34	Myco proj 414A1	0.00314462	0	0	0.161631	Myco proj 10	Myco proj 584A32	0.0183151	0.00178574	0.0975014	0.00373202
Myco proj 180	Myco proj 414A1	0.00299847	0	0	0.162915	Myco proj 15	Myco proj 584A32	0.0201847	0	0	0.0016379
Myco proj 10	Myco proj 414A1	0.0240252	0	0	0.00078379	Myco proj 16	Myco proj 584A32	0.0219963	0	0	0.00327465
Myco proj 130xV	Myco proj 414A1	0.0301249	0	0	0.000351198	Myco proj 17	Myco proj 584A32	0.0201124	0	0	0.00168719
Myco proj 15	Myco proj 414A1	0.0286858	0	0	0.000591874	Myco proj 179	Myco proj 584A32	0.00539016	0	0	0.0894615
Myco proj 158B1	Myco proj 414A1	0.00529086	0	0	0.0884752	Myco proj 18	Myco proj 584A32	0.0201104	0	0	0.00509851
Myco proj 16	Myco proj 414A1	0.0218992	0	0	0.00120278	Myco proj 19	Myco proj 584A32	0.0182849	0	0	0.0025559
Myco proj 17	Myco proj 414A1	0.0205288	0	0	0.00189461	Myco proj 20	Myco proj 584A32	0.0219923	0	0	0.00319339
Myco proj 172	Myco proj 414A1	0.00301479	0.00149476	0.49581	0.312827	Myco proj 21	Myco proj 584A32	0.0201124	0	0	0.00168719
Myco proj 179	Myco proj 414A1	0.00296294	0	0	0.161541	Myco proj 22	Myco proj 584A32	0.018247	0	0	0.00257413
Myco proj 18	Myco proj 414A1	0.0239104	0	0	0.000804763	Myco proj 23	Myco proj 584A32	0.018247	0	0	0.00257413
Myco proj 19	Myco proj 414A1	0.0222117	0	0	0.00120615	Myco proj 24	Myco proj 584A32	0.016401	0	0	0.00403704
Myco proj 20	Myco proj 414A1	0.0205288	0	0	0.00189461	Myco proj 25	Myco proj 584A32	0.0145743	0	0	0.00647989
Myco proj 21	Myco proj 414A1	0.0205288	0	0	0.00189461	Myco proj 26	Myco proj 584A32	0.0201124	0	0	0.00168719
Myco proj 22	Myco proj 414A1	0.0252611	0	0	0.000514722	Myco proj 27	Myco proj 584A32	0.0182457	0	0	0.0025559
Myco proj 23	Myco proj 414A1	0.0205288	0	0	0.00189461	Myco proj 28	Myco proj 584A32	0.016401	0	0	0.00403704
Myco proj 24	Myco proj 414A1	0.0291029	0	0	0.000221672	Myco proj 30	Myco proj 584A32	0.0220335	0	0	0.00320202
Myco proj 25	Myco proj 414A1	0.025625	0	0	0.000518051	Myco proj 340A1	Myco proj 584A32	0.0201104	0	0	0.0016379
Myco proj 26	Myco proj 414A1	0.0205288	0	0	0.00189461	Myco proj 405A	Myco proj 584A32	0.00539961	0.00178574	0.330717	0.194087
Myco proj 27	Myco proj 414A1	0.0240252	0	0	0.00078379	Myco proj 430B6	Myco proj 584A32	0.0035814	0	0	0.166274
Myco proj 28	Myco proj 414A1	0.0235724	0	0	0.000780234	Myco proj 577A116	Myco proj 584A32	0	0	#DIV/0!	1
Myco proj 30	Myco proj 414A1	0.0281712	0	0	0.000339892	Myco proj 581A17	Myco proj 584A32	0.00539046	0	0	0.368647
Myco proj 340A1	Myco proj 414A1	0.0218992	0	0	0.00122022	Myco proj 581A19	Myco proj 584A32	0	0	#DIV/0!	1
Myco proj 405A	Myco proj 414A1	0.00975519	0	0	0.0171373	Myco proj 581A23	Myco proj 584A32	0.00179125	0	0	0.32291
Myco proj 408A	Myco proj 414A1	0.0191904	0	0	0.0147715	Myco proj 581A31	Myco proj 584A32	0.00902267	0	0	0.0299139
Myco proj 408B1	Myco proj 414A1	0.0033333	0	0	0.161724	Myco proj 581A33	Myco proj 584A32	-5.71175e-06	0.00537667	-941.335	0.485742
Myco proj 411A1	Myco proj 414A1	0.00159489	0	0	0.321203	Myco proj 581A34	Myco proj 584A32	0.00539046	0	0	0.093309
Myco proj 412A	Myco proj 414A1	0.00167504	0	0	0.321263	Myco proj 583A15	Myco proj 584A32	0.00902267	0	0	0.0299139
Myco proj 581A34	Myco proj 414A2	0.00317962	0	0	0.161653	Myco proj 10	Myco proj 584A34	0.0183151	0.00178574	0.0975014	0.00373202
Myco proj 180	Myco proj 414A2	0.00317962	0	0	0.163066	Myco proj 15	Myco proj 584A34	0.0201847	0	0	0.0016379
Myco proj 10	Myco proj 414A2	0.027238	0	0	0.000523277	Myco proj 16	Myco proj 584A34	0.0219963	0	0	0.00327465
Myco proj 130xV	Myco proj 414A2	0.0328387	0	0	0.000235908	Myco proj 17	Myco proj 584A34	0.0201124	0	0	0.00168719
Myco proj 15	Myco proj 414A2	0.0328387	0	0	0.000404194	Myco proj 179	Myco proj 584A34	0.00539016	0	0	0.0894615
Myco proj 158B1	Myco proj 414A2	0.00505889	0	0	0.0884152	Myco proj 18	Myco proj 584A34	0.0201104	0	0	0.00509851
Myco proj 16	Myco proj 414A2	0.0254081	0	0	0.000799162	Myco proj 19	Myco proj 584A34	0.0182849	0	0	0.0025559
Myco proj 17	Myco proj 414A2	0.0235962	0	0	0.00123588	Myco proj 20	Myco proj 584A34	0.0219923	0	0	0.00319339
Myco proj 172	Myco proj 414A2	0.00319286	0.00158227	0.495566	0.350338	Myco proj 21	Myco proj 584A34	0.0201124	0	0	0.00168719
Myco proj 179	Myco proj 414A2	0.00331122	0	0	0.161713	Myco proj 22	Myco proj 584A34	0.018247	0	0	0.00257413
Myco proj 18	Myco proj 414A2	0.027238	0	0	0.000534068	Myco proj 23	Myco proj 584A34	0.018247	0	0	0.00257413
Myco proj 19	Myco proj 414A2	0.0254081	0	0	0.000799224	Myco proj 24	Myco proj 584A34	0.016401	0	0	0.00403704
Myco proj 20	Myco proj 414A2	0.0235962	0	0	0.00123588	Myco proj 25	Myco proj 584A34	0.0145743	0	0	0.00647989
Myco proj 21	Myco proj 414A2	0.0235962	0	0	0.00123588	Myco proj 26	Myco proj 584A34	0.0201124	0	0	0.00168719
Myco proj 22	Myco proj 414A2	0.0290863	0	0	0.000348358	Myco proj 27	Myco proj 584A34	0.0182457	0	0	0.0025559
Myco proj 23	Myco proj 414A2	0.0235962	0	0	0.00123588	Myco proj 28	Myco proj 584A34	0.016401	0	0	0.00403704
Myco proj 24	Myco proj 414A2	0.0328387	0	0	0.000155279	Myco proj 30	Myco proj 584A34	0.0220335	0	0	0.00320202
Myco proj 25	Myco proj 414A2	0.0290863	0	0	0.00034863	Myco proj 340A1	Myco proj 584A34	0.0201104	0	0	0.0016379
Myco proj 26	Myco proj 414A2	0.0235962	0	0	0.00123588	Myco proj 405A	Myco proj 584A34	0.00539961	0.00178574	0.330717	0.194087
Myco proj 27	Myco proj 414A2	0.027238	0	0	0.000523277	Myco proj 430B6	Myco proj 584A34	0.0035814	0	0	0.166274
Myco proj 28	Myco proj 414A2	0.027238	0	0	0.000523125	Myco proj 577A116	Myco proj 584A34	0	0	#DIV/0!	1
Myco proj 30	Myco proj 414A2	0.0290863	0	0	0.000348358	Myco proj 581A17	Myco proj 584A34	0.00539046	0	0	0.368647
Myco proj 340A1	Myco proj 414A2	0.0246336	0	0	0.00125965	Myco proj 581A19	Myco proj 584A34	0	0	#DIV/0!	1
Myco proj 405A	Myco proj 414A2	0.0102554	0	0	0.0171995	Myco proj 581A23	Myco proj 584A34	0.00179125	0	0	0.32291
Myco proj 408A	Myco proj 414A2	0.0201264	0	0	0.0092634	Myco proj 581A31	Myco proj 584A34	0.00902267	0	0	0.0299139
Myco proj 408B1	Myco proj 414A2	0.00319486	0	0	0.161663	Myco proj 581A33	Myco proj 584A34	-5.71175e-06	0.00537667	-941.335	0.485742
Myco proj 411A1	Myco proj 414A2	0.00158227	0	0	0.321139	Myco proj 581A34	Myco proj 584A34	0.00539046	0	0	0.093309
Myco proj 412A	Myco proj 414A2	0.00160513	0	0	0.321153	Myco proj 583A15	Myco proj 584A34	0.00902267	0	0	0.0299139
Myco proj 414A1	Myco proj 414A2	0.00331671	0	0	0.163274	Myco proj 584A32	Myco proj 584A34	0	0	#DIV/0!	1
Myco proj 581A34	Myco proj 420A1	0.00602388	0	0	0.0495687	Myco proj 10	Myco proj 584A47	0.0201648	0.00178574	0.0885574	0.00237627
Myco proj 180	Myco proj 420A1	0.00147111	0.00146627	0.996709	0.22611	Myco proj 15	Myco proj 584A47	0.0220306	0	0	0.00107795
Myco proj 10	Myco proj 420A1	0.0218591	0.00146627	0.0670784	0.00106734	Myco proj 16	Myco proj 584A47	0.0201321	0	0	0.00509851
Myco proj 130xV	Myco proj 420A1	0.0269148	0.00146627	0.0544783	0.000451352	Myco proj 17	Myco proj 584A47	0.0182483	0	0	0.00257413
Myco proj 15	Myco proj 420A1	0.0268379	0	0	0.000904015	Myco proj 179	Myco proj 584A47	0.0035814	0	0	0.162181
Myco proj 158B1	Myco proj 420A1	0.00671986	0.00164744	0.24516	0.0448646	Myco proj 18	Myco proj 584A47	0.018247	0	0	0.00813694
Myco proj 16	Myco proj 420A1	0.020116	0	0	0.00188169	Myco proj 19	Myco proj 584A47	0.0201308	0	0	0.0016379
Myco proj 17	Myco proj 420A1	0.018565	0.00146627	0.0789807	0.00263082	Myco proj 20	Myco proj 584A47	0.0238761	0	0	0.0020632
Myco proj 172	Myco proj 420A1	0.00598954	0.00294548	0.491771	0.0696095	Myco proj 21	Myco proj 584A47	0.0182483	0	0	0.00257413
Myco proj 179	Myco proj 420A1	0.00466553	0	0	0.0881729	Myco proj 22	Myco proj 584A47	0.0201124	0	0	0.00168719
Myco proj 18	Myco proj 420A1	0.0218591	0.00146627	0.0670784	0.00107314	Myco proj 23	Myco proj 584A47	0.0164017	0	0	0.00403704
Myco proj 19	Myco proj 420A1	0.0202045	0.00146627	0.0725715	0.00166547	Myco proj 24	Myco proj 584A47	0.018247	0	0	0.00257413
Myco proj 20	Myco proj 420A1	0.0218591	0.00146627	0.0670784	0.00107314	Myco proj 25	Myco proj 584A47	0.0164017	0	0	0.00410733
Myco proj 21	Myco proj 420A1	0.018565	0.00146627	0.0789807	0.00263082	Myco proj 26	Myco proj 584A47	0.0182483	0	0	0.00257413
Myco proj 22	Myco proj 420A1	0.0234618	0	0	0.000782017	Myco proj 27	Myco proj 584A47	0.0201104	0	0	0.0016379
Myco proj 23	Myco proj 420A1	0.018565	0.00146627	0.0789807	0.00263082	Myco proj 28	Myco proj 584A47	0.018247	0	0	0.00257413
Myco proj 24	Myco proj 420A1	0.0269148	0.00146627	0.0544783	0.000295958	Myco proj 30	Myco proj 584A47	0.0238982	0	0	0.00206993
Myco proj 25	Myco proj 420A1	0.0235289	0.00146627	0.062318	0.00069278	Myco proj 340A1	Myco proj 584A47	0.0219951	0	0	0.00107795
Myco proj 26	Myco proj 420A1	0.018565	0.00146627	0.0789807	0.00263082	Myco proj 405A	Myco proj 584A47	0.00358727	0.00178574	0.497799	0.294829
Myco proj 27	Myco proj 420A1	0.0218591	0.00146627	0.0670784	0.00106734	Myco proj 430B6	Myco proj 584A47	0.00179015	0	0	0.32291
Myco proj 28	Myco proj 420A1	0.022037	0	0	0.00120906	Myco proj 577A116	Myco proj 584A47	0.00179125	0	0	0.32291
Myco proj 30	Myco proj 420A1	0.0235289	0.00146627	0.062318	0.000689463	Myco proj 581A17	Myco proj 584A47	0.00358147	0	0	0.737834
Myco proj 340A1	Myco proj 420A1	0.021198	0	0	0.00190375	Myco proj 581A19	Myco proj 584A47	0.00179125	0	0	0.32291
Myco proj 405A	Myco proj 420A1	0.00809009	0	0	0.0288736	Myco proj 581A23	Myco proj 584A47	0	0	#DIV/0!	1
Myco proj 408A	Myco proj 420A1	0.0148728	0	0	0.0402528	Myco proj 581A31	Myco proj 584A47	0.00719589	0	0	0.0502853
Myco proj 408B1	Myco proj 420A1	0.0048153	0	0	0.0882735	Myco proj 581A33	Myco proj 584A47	0.00179636	0.00537667	2.99309	0.331514
Myco proj 411A1	Myco proj 420A1	0.00305159	0.00151286	0.49576	0.130072	Myco proj 581A34	Myco proj 584A47	0.00358147	0	0	0.166274
Myco proj 412A	Myco proj 420A1	0.00322577	0	0	0.16168	Myco proj 583A15	Myco proj 584A47	0.00719589	0	0	0.0502853
Myco proj 414A1	Myco proj 420A1	0.0046728	0	0	0.0878835	Myco proj 584A32	Myco proj 584A47	0.00179125	0	0	0.32291
Myco proj 414A2	Myco proj 420A1	0.00479222	0	0	0.0879173	Myco proj 584A34	Myco proj 584A47	0.00179125	0	0	0.32291
Myco proj 581A34	Myco proj 420A2	0.00500591	0.00164473	0.328558	0.0763801	Myco proj 10	Myco proj 584A48	0.0201453	0.00178574	0.0886433	0.00237565
Myco proj 180	Myco proj 420A2	0.0014556	0	0	0.32155	Myco proj 15	Myco proj 584A48	0.0219932	0	0	0.00105754
Myco proj 10	Myco proj 420A2	0.0215953	0	0	0.00120174	Myco proj 16	Myco proj 584A48	0.0201123	0	0	0.00507299
Myco proj 130xV	Myco proj 420A2	0.0258735	0	0	0.000794491	Myco proj 17	Myco proj 584A48	0.0182449	0	0	0.00255642
Myco proj 15	Myco proj 420A2	0.0228686	0.00164744	0.0720396	0.0017093	Myco proj 179	Myco proj 584A48	0.00719589	0	0	0.0502743
Myco proj 158B1	Myco proj 420A2	0.00592572	0	0	0.0503799	Myco proj 18	Myco proj 584A48	0.0182428	0	0	0.00821358
Myco proj 16	Myco proj 420A2	0.0176465	0.00152439	0.0863846	0.00427213	Myco proj 19	Myco proj 584A48	0.0201102	0	0	0.00164392
Myco proj 17	Myco proj 420A2	0.0167382	0	0	0.00474615	Myco proj 20	Myco proj 584A48	0.0238941	0	0	0.00203483
Myco proj 172	Myco proj 420A2	0.00442291	0.0014556	0.329105	0.16501	Myco proj 21	Myco proj 584A48	0.0182449	0	0	0.00255642
Myco proj 179	Myco proj 420A2	0.00349646	0	0	0.164255	Myco proj 22	Myco proj 584A48	0.0163787	0	0	0.00409259
Myco proj 18	Myco proj 420A2	0.0199616	0	0	0.00189263	Myco proj 23	Myco proj 584A48	0.0163787	0	0	0.00409259
Myco proj 19	Myco proj 420A2	0.0199616	0	0	0.001876	Myco proj 24	Myco proj 584A48	0.0182428	0	0	0.00255642
Myco proj 20	Myco proj 420A2	0.0199616	0	0	0.00189263	Myco proj 25	Myco proj 584A48	0.0163787	0	0	0.00403694
Myco proj 21	Myco proj 420A2	0.0167382	0	0	0.00474615	Myco proj 26	Myco proj 584A48	0.0182449	0	0	0.00255642
Myco proj 22	Myco proj 420A2	0.0210004	0.00164744	0.0784482	0.00268976	Myco proj 27	Myco proj 584A48	0.0201255	0	0	0.00164392
Myco proj 23	Myco proj 420A2	0.0167382	0	0	0.00474615	Myco proj 28	Myco proj 584A48	0.0182428	0	0	0.00255642
Myco proj 24	Myco proj 420A2	0.0249074	0	0	0.000510097	Myco proj 30	Myco proj 584A48	0.0238789	0	0	0.00203934
Myco proj 25	Myco proj 420A2	0.0232438	0	0	0.000783061	Myco proj 340A1	Myco proj 584A48	0.0220308	0	0	0.00105754
Myco proj 26	Myco proj 420A2	0.0167382	0	0	0.00474615	Myco proj 405A	Myco proj 584A48	0.00539989	0.00178574	0.3307	0.197068
Myco proj 27	Myco proj 420A2	0.0199616	0	0	0.00187599	Myco proj 430B6	Myco proj 584A48	0.0053869	0	0	0.0894369
Myco proj 28	Myco proj 420A2	0.0192913	0	0	0.00494863	Myco proj 577A116	Myco proj 584A48	0.00901725	0	0	0.0315147
Myco proj 30	Myco proj 420A2	0.0215953	0	0	0.00120174	Myco proj 581A17	Myco proj 584A48	0.00719621	0	0	0.197857
Myco proj 340A1	Myco proj 420A2	0.0182423	0	0	0.00800219	Myco proj 581A19	Myco proj 584A48	0.00901725	0	0	0.0315147
Myco proj 405A	Myco proj 420A2	0.00715527	0	0	0.0498938	Myco proj 581A23	Myco proj 584A48	0.00720826	0	0	0.0520194
Myco proj 408A	Myco proj 420A2	0.0138144	0	0	0.0681216	Myco proj 581A31	Myco proj 584A48	0.0108442	0	0	0.0176015
Myco proj 408B1	Myco proj 420A2	0.00505038	0	0	0.0884221	Myco proj 581A33	Myco proj 584A48	0.00724011	0.00537667	0.742622	0.0944043
Myco proj 411A1	Myco proj 420A2	0.00292395	0	0	0.161549	Myco proj 581A34	Myco proj 584A48	0.00719621	0	0	0.0520194
Myco proj 412A	Myco proj 420A2	0.00335005	0	0	0.161763	Myco proj 583A15	Myco proj 584A48	0.0108442	0	0	0.0176015
Myco proj 414A1	Myco proj 420A2	0.00350258	0	0	0.161828	Myco proj 584A32	Myco proj 584A48	0.00901725	0	0	0.0315147
Myco proj 414A2	Myco proj 420A2	0.00505038	0	0	0.0880293	Myco proj 584A34	Myco proj 584A48	0.00901725	0	0	0.0315147
Myco proj 420A1	Myco proj 420A2	-2.02221e-06	0.00164473	-813.334	0.394008	Myco proj 584A47	Myco proj 584A48	0.00720826	0	0	0.0520194
Myco proj 581A34	Myco proj 423A2	0.00609734	0	0	0.0495899	Myco proj 10	Myco proj 584A49	0.0183151	0.00178574	0.0975014	0.00373202
Myco proj 180	Myco proj 423A2	0.00150376	0	0	0.32151	Myco proj 15	Myco proj 584A49	0.0201847	0	0	0.0016379
Myco proj 10	Myco proj 423A2	0.0223535	0	0	0.00121661	Myco proj 16	Myco proj 584A49	0.0219963	0	0	0.00327465
Myco proj 130xV	Myco proj 423A2	0.0275329	0	0	0.000522586	Myco proj 17	Myco proj 584A49	0.0201124	0	0	0.00168719
Myco proj 15	Myco proj 423A2	0.0275329	0	0	0.000918003	Myco proj 179	Myco proj 584A49	0.00539016	0	0	0.0894615
Myco proj 158B1	Myco proj 423A2	0.00677935	0	0	0.0506751	Myco proj 18	Myco proj 584A49	0.0201104	0	0	0.00509851
Myco proj 16	Myco proj 423A2	0.0206593	0	0	0.00190177	Myco proj 19	Myco proj 584A49	0.0182849	0	0	0.0025559
Myco proj 17	Myco proj 423A2	0.0189807	0	0	0.00300491	Myco proj 20	Myco proj 584A49	0.0219923	0	0	0.00319339
Myco proj 172	Myco proj 423A2	0.00612328	0.00150376	0.24558	0.0921516	Myco proj 21	Myco proj 584A49	0.0201124	0	0	0.00168719
Myco proj 179	Myco proj 423A2	0.00473176	0	0	0.0881814	Myco proj 22	Myco proj 584A49	0.018247	0	0	0.00257413
Myco proj 18	Myco proj 423A2	0.0223535	0	0	0.00123572	Myco proj 23	Myco proj 584A49	0.018247	0	0	0.00257413
Myco proj 19	Myco proj 423A2	0.0206593	0	0	0.00190196	Myco proj 24	Myco proj 584A49	0.016401	0	0	0.00403704
Myco proj 20	Myco proj 423A2	0.0223535	0	0	0.00123572	Myco proj 25	Myco proj 584A49	0.0145743	0	0	0.00647989
Myco proj 21	Myco proj 423A2	0.0189807	0	0	0.00300491	Myco proj 26	Myco proj 584A49	0.0201124	0	0	0.00168719
Myco proj 22	Myco proj 423A2	0.0240637	0	0	0.000790862	Myco proj 27	Myco proj 584A49	0.0182457	0	0	0.0025559
Myco proj 23	Myco proj 423A2	0.0189807	0	0	0.00300491	Myco proj 28	Myco proj 584A49	0.016401	0	0	0.00403704
Myco proj 24	Myco proj 423A2	0.0275329	0	0	0.000339589	Myco proj 30	Myco proj 584A49	0.0220335	0	0	0.00320202
Myco proj 25	Myco proj 423A2	0.0240637	0	0	0.00079126	Myco proj 340A1	Myco proj 584A49	0.0201104	0	0	0.0016379
Myco proj 26	Myco proj 423A2	0.0189807	0	0	0.00300491	Myco proj 405A	Myco proj 584A49	0.00539961	0.00178574	0.330717	0.194087
Myco proj 27	Myco proj 423A2	0.0223535	0	0	0.00121661	Myco proj 430B6	Myco proj 584A49	0.0035814	0	0	0.166274
Myco proj 28	Myco proj 423A2	0.0223535	0	0	0.00121642	Myco proj 577A116	Myco proj 584A49	0	0	#DIV/0!	1
Myco proj 30	Myco proj 423A2	0.0240637	0	0	0.000790862	Myco proj 581A17	Myco proj 584A49	0.00539046	0	0	0.368647
Myco proj 340A1	Myco proj 423A2	0.0215136	0	0	0.00191411	Myco proj 581A19	Myco proj 584A49	0	0	#DIV/0!	1
Myco proj 405A	Myco proj 423A2	0.00809009	0	0	0.0288736	Myco proj 581A23	Myco proj 584A49	0.00179125	0	0	0.32291
Myco proj 408A	Myco proj 423A2	0.0148728	0	0	0.0402528	Myco proj 581A31	Myco proj 584A49	0.00902267	0	0	0.0299139
Myco proj 408B1	Myco proj 423A2	0.0048153	0	0	0.0882735	Myco proj 581A33	Myco proj 584A49	-5.71175e-06	0.00537667	-941.335	0.485742
Myco proj 411A1	Myco proj 423A2	0.00307689	0	0	0.161611	Myco proj 581A34	Myco proj 584A49	0.00539046	0	0	0.093309
Myco proj 412A	Myco proj 423A2	0.00322577	0	0	0.16168	Myco proj 583A15	Myco proj 584A49	0.00902267	0	0	0.0299139
Myco proj 414A1	Myco proj 423A2	0.00473923	0	0	0.0879206	Myco proj 584A32	Myco proj 584A49	0	0	#DIV/0!	1
Myco proj 414A2	Myco proj 423A2	0.00479222	0	0	0.0879173	Myco proj 584A34	Myco proj 584A49	0	0	#DIV/0!	1
Myco proj 420A1	Myco proj 423A2	0	0	#DIV/0!	1	Myco proj 584A47	Myco proj 584A49	0.00179125	0	0	0.32291
Myco proj 420A2	Myco proj 423A2	0	0	#DIV/0!	1	Myco proj 584A48	Myco proj 584A49	0.00901725	0	0	0.0315147
Myco proj 581A34	Myco proj 425A1	0.00493997	0.00162337	0.32862	0.0766571	Myco proj 10	Myco proj 584A53	0.0201648	0.00178574	0.0885574	0.00596
Myco proj 180	Myco proj 425A1	0.00148368	0	0	0.321571	Myco proj 15	Myco proj 584A53	0.0220306	0	0	0.00320202
Myco proj 10	Myco proj 425A1	0.0203681	0	0	0.00189046	Myco proj 16	Myco proj 584A53	0.0238819	0	0	0.0060677
Myco proj 130xV	Myco proj 425A1	0.0255432	0	0	0.000785013	Myco proj 17	Myco proj 584A53	0.0219981	0	0	0.00327465
Myco proj 15	Myco proj 425A1	0.024411	0.00162601	0.0666097	0.00286196	Myco proj 179	Myco proj 584A53	0.00721724	0	0	0.197857
Myco proj 158B1	Myco proj 425A1	0.00609734	0	0	0.050434	Myco proj 18	Myco proj 584A53	0.0219951	0	0	0.00956716
Myco proj 16	Myco proj 425A1	0.017423	0.00150602	0.0864386	0.004251	Myco proj 19	Myco proj 584A53	0.0201308	0	0	0.00507224
Myco proj 17	Myco proj 425A1	0.0154524	0	0	0.00765594	Myco proj 20	Myco proj 584A53	0.0238761	0	0	0.00593916
Myco proj 172	Myco proj 425A1	0.00450933	0.00148368	0.329024	0.165031	Myco proj 21	Myco proj 584A53	0.0219981	0	0	0.00327465
Myco proj 179	Myco proj 425A1	0.00344824	0	0	0.16421	Myco proj 22	Myco proj 584A53	0.0201124	0	0	0.00509851
Myco proj 18	Myco proj 425A1	0.0187144	0	0	0.00301251	Myco proj 23	Myco proj 584A53	0.0201124	0	0	0.00509851
Myco proj 19	Myco proj 425A1	0.0187144	0	0	0.00296661	Myco proj 24	Myco proj 584A53	0.018247	0	0	0.00813694
Myco proj 20	Myco proj 425A1	0.0187144	0	0	0.00301251	Myco proj 25	Myco proj 584A53	0.0164017	0	0	0.0132581
Myco proj 21	Myco proj 425A1	0.0154524	0	0	0.00765594	Myco proj 26	Myco proj 584A53	0.0219981	0	0	0.00327465
Myco proj 22	Myco proj 425A1	0.0207106	0.00162601	0.0785111	0.00267437	Myco proj 27	Myco proj 584A53	0.0201104	0	0	0.00507224
Myco proj 23	Myco proj 425A1	0.0154524	0	0	0.00765594	Myco proj 28	Myco proj 584A53	0.018247	0	0	0.00813694
Myco proj 24	Myco proj 425A1	0.0237214	0	0	0.000778574	Myco proj 30	Myco proj 584A53	0.0238982	0	0	0.00597035
Myco proj 25	Myco proj 425A1	0.022037	0	0	0.00122631	Myco proj 340A1	Myco proj 584A53	0.0219951	0	0	0.00320202
Myco proj 26	Myco proj 425A1	0.0154524	0	0	0.00765594	Myco proj 405A	Myco proj 584A53	0.00723033	0.00178574	0.246979	0.268441
Myco proj 27	Myco proj 425A1	0.0187144	0	0	0.00296703	Myco proj 430B6	Myco proj 584A53	0.00539046	0	0	0.36866
Myco proj 28	Myco proj 425A1	0.0190245	0	0	0.00488981	Myco proj 577A116	Myco proj 584A53	0.00179125	0	0	0.320023
Myco proj 30	Myco proj 425A1	0.0203681	0	0	0.00189046	Myco proj 581A17	Myco proj 584A53	0.00721794	0	0	0.630774
Myco proj 340A1	Myco proj 425A1	0.01798	0	0	0.00790809	Myco proj 581A19	Myco proj 584A53	0.00179125	0	0	0.320023
Myco proj 405A	Myco proj 425A1	0.00705433	0	0	0.049865	Myco proj 581A23	Myco proj 584A53	0.00360032	0	0	0.737873
Myco proj 408A	Myco proj 425A1	0.0136262	0	0	0.0669452	Myco proj 581A31	Myco proj 584A53	0.0108686	0	0	0.0635052
Myco proj 408B1	Myco proj 425A1	0.00498327	0	0	0.0883931	Myco proj 581A33	Myco proj 584A53	0.00179636	0.00537667	2.99309	0.62129
Myco proj 411A1	Myco proj 425A1	0.0029806	0	0	0.161573	Myco proj 581A34	Myco proj 584A53	0.00721794	0	0	0.199096
Myco proj 412A	Myco proj 425A1	0.00330575	0	0	0.161739	Myco proj 583A15	Myco proj 584A53	0.0108686	0	0	0.0635052
Myco proj 414A1	Myco proj 425A1	0.00345419	0	0	0.161803	Myco proj 584A32	Myco proj 584A53	0.00179125	0	0	0.320023
Myco proj 414A2	Myco proj 425A1	0.00498327	0	0	0.0879973	Myco proj 584A34	Myco proj 584A53	0.00179125	0	0	0.320023
Myco proj 420A1	Myco proj 425A1	-1.97011e-06	0.00162337	-824.001	0.395076	Myco proj 584A47	Myco proj 584A53	0.00360032	0	0	0.737873
Myco proj 420A2	Myco proj 425A1	0	0	#DIV/0!	1	Myco proj 584A48	Myco proj 584A53	0.0108447	0	0	0.0650267
Myco proj 423A2	Myco proj 425A1	0	0	#DIV/0!	1	Myco proj 584A49	Myco proj 584A53	0.00179125	0	0	0.320023
Myco proj 581A34	Myco proj 428A1	0.00513685	0	0	0.0884582	Myco proj 10	Myco proj 7	0.0182751	0.00178574	0.0977145	0.00373202
Myco proj 180	Myco proj 428A1	0.00169491	0	0	0.321803	Myco proj 15	Myco proj 7	0.0201102	0	0	0.0016379
Myco proj 10	Myco proj 428A1	0.0215344	0	0	0.00312244	Myco proj 16	Myco proj 7	0.0182449	0	0	0.00813694
Myco proj 130xV	Myco proj 428A1	0.0253927	0	0	0.00202474	Myco proj 17	Myco proj 7	0.0163931	0	0	0.00403704
Myco proj 15	Myco proj 428A1	0.0253927	0	0	0.00357789	Myco proj 179	Myco proj 7	0.00539046	0	0	0.0894615
Myco proj 158B1	Myco proj 428A1	0.00699267	0	0	0.0507457	Myco proj 18	Myco proj 7	0.0163911	0	0	0.0132878
Myco proj 16	Myco proj 428A1	0.0177566	0	0	0.00786529	Myco proj 19	Myco proj 7	0.0182428	0	0	0.0025559
Myco proj 17	Myco proj 428A1	0.0158972	0	0	0.0128441	Myco proj 20	Myco proj 7	0.0220267	0	0	0.00319339
Myco proj 172	Myco proj 428A1	0.00516091	0.00169491	0.328413	0.166338	Myco proj 21	Myco proj 7	0.0163931	0	0	0.00403704
Myco proj 179	Myco proj 428A1	0.00355867	0	0	0.164302	Myco proj 22	Myco proj 7	0.0145269	0	0	0.00650247
Myco proj 18	Myco proj 428A1	0.0196356	0	0	0.00501599	Myco proj 23	Myco proj 7	0.0145269	0	0	0.00650247
Myco proj 19	Myco proj 428A1	0.0196356	0	0	0.00490743	Myco proj 24	Myco proj 7	0.0163911	0	0	0.00403704
Myco proj 20	Myco proj 428A1	0.0196356	0	0	0.00501599	Myco proj 25	Myco proj 7	0.0145269	0	0	0.00647989
Myco proj 21	Myco proj 428A1	0.0158972	0	0	0.0128441	Myco proj 26	Myco proj 7	0.0163931	0	0	0.00403704
Myco proj 22	Myco proj 428A1	0.0215344	0	0	0.00312244	Myco proj 27	Myco proj 7	0.0182737	0	0	0.0025559
Myco proj 23	Myco proj 428A1	0.0158972	0	0	0.0128441	Myco proj 28	Myco proj 7	0.0163911	0	0	0.00403704
Myco proj 24	Myco proj 428A1	0.0253927	0	0	0.0012668	Myco proj 30	Myco proj 7	0.0219951	0	0	0.00320202
Myco proj 25	Myco proj 428A1	0.0234534	0	0	0.00202692	Myco proj 340A1	Myco proj 7	0.020179	0	0	0.0016379
Myco proj 26	Myco proj 428A1	0.0158972	0	0	0.0128441	Myco proj 405A	Myco proj 7	0.00360679	0.00178574	0.495106	0.294829
Myco proj 27	Myco proj 428A1	0.0196356	0	0	0.00490877	Myco proj 430B6	Myco proj 7	0.00358147	0	0	0.166274
Myco proj 28	Myco proj 428A1	0.0196356	0	0	0.00490743	Myco proj 577A116	Myco proj 7	0.00719614	0	0	0.0551874
Myco proj 30	Myco proj 428A1	0.0215344	0	0	0.00312244	Myco proj 581A17	Myco proj 7	0.00539078	0	0	0.368647
Myco proj 340A1	Myco proj 428A1	0.0185812	0	0	0.00792567	Myco proj 581A19	Myco proj 7	0.00719614	0	0	0.0551874
Myco proj 405A	Myco proj 428A1	0.00728559	0	0	0.0499406	Myco proj 581A23	Myco proj 7	0.00538715	0	0	0.093309
Myco proj 408A	Myco proj 428A1	0.0140571	0	0	0.0667972	Myco proj 581A31	Myco proj 7	0.00902337	0	0	0.0299139
Myco proj 408B1	Myco proj 428A1	0.00513685	0	0	0.0884582	Myco proj 581A33	Myco proj 7	0.00540997	0.00537667	0.993845	0.143514
Myco proj 411A1	Myco proj 428A1	0.00340712	0	0	0.1618	Myco proj 581A34	Myco proj 7	0.00539078	0	0	0.093309
Myco proj 412A	Myco proj 428A1	0.00340712	0	0	0.1618	Myco proj 583A15	Myco proj 7	0.00902337	0	0	0.0299139
Myco proj 414A1	Myco proj 428A1	0.00356502	0	0	0.16187	Myco proj 584A32	Myco proj 7	0.00719614	0	0	0.0551874
Myco proj 414A2	Myco proj 428A1	0.00513685	0	0	0.0880908	Myco proj 584A34	Myco proj 7	0.00719614	0	0	0.0551874
Myco proj 420A1	Myco proj 428A1	0	0	#DIV/0!	1	Myco proj 584A47	Myco proj 7	0.00538715	0	0	0.093309
Myco proj 420A2	Myco proj 428A1	0	0	#DIV/0!	1	Myco proj 584A48	Myco proj 7	0.00179015	0	0	0.321036
Myco proj 423A2	Myco proj 428A1	0	0	#DIV/0!	1	Myco proj 584A49	Myco proj 7	0.00719614	0	0	0.0551874
Myco proj 425A1	Myco proj 428A1	0	0	#DIV/0!	1	Myco proj 584A53	Myco proj 7	0.00902363	0	0	0.113355
Myco proj 581A34	Myco proj 430A15	0.00162866	0	0	0.321728	Myco proj 10	Myco proj 72	0.00358705	0.00178574	0.497831	0.136632
Myco proj 180	Myco proj 430A15	0.00162866	0	0	0.321146	Myco proj 15	Myco proj 72	0.00538596	0	0	0.0894128
Myco proj 10	Myco proj 430A15	0.0262067	0	0	0.000820506	Myco proj 16	Myco proj 72	0.00358132	0	0	0.737949
Myco proj 130xV	Myco proj 430A15	0.0300098	0	0	0.000546715	Myco proj 17	Myco proj 72	0.0017914	0	0	0.322857
Myco proj 15	Myco proj 430A15	0.0300098	0	0	0.000954757	Myco proj 179	Myco proj 72	0.0163774	0	0	0.00409039
Myco proj 158B1	Myco proj 430A15	0.00335567	0	0	0.16421	Myco proj 18	Myco proj 72	0.00179133	0	0	0.320023
Myco proj 16	Myco proj 430A15	0.0224805	0	0	0.00194992	Myco proj 19	Myco proj 72	0.00358124	0	0	0.162163
Myco proj 17	Myco proj 430A15	0.0206456	0	0	0.00307459	Myco proj 20	Myco proj 72	0.007217	0	0	0.197228
Myco proj 172	Myco proj 430A15	0.00163463	0.00162866	0.996345	0.643954	Myco proj 21	Myco proj 72	0.0017914	0	0	0.322857
Myco proj 179	Myco proj 430A15	0.00169779	0	0	0.321753	Myco proj 22	Myco proj 72	0.00360063	0	0	0.166177
Myco proj 18	Myco proj 430A15	0.0243341	0	0	0.00127962	Myco proj 23	Myco proj 72	0	0	#DIV/0!	1
Myco proj 19	Myco proj 430A15	0.0243341	0	0	0.00125351	Myco proj 24	Myco proj 72	0.00179133	0	0	0.322857
Myco proj 20	Myco proj 430A15	0.0206456	0	0	0.00307459	Myco proj 25	Myco proj 72	0.00360063	0	0	0.162163
Myco proj 21	Myco proj 430A15	0.0206456	0	0	0.00307459	Myco proj 26	Myco proj 72	0.0017914	0	0	0.322857
Myco proj 22	Myco proj 430A15	0.0262067	0	0	0.000820506	Myco proj 27	Myco proj 72	0.00360032	0	0	0.162163
Myco proj 23	Myco proj 430A15	0.0206456	0	0	0.00307459	Myco proj 28	Myco proj 72	0.00179133	0	0	0.322857
Myco proj 24	Myco proj 430A15	0.0300098	0	0	0.000353046	Myco proj 30	Myco proj 72	0.00719518	0	0	0.197839
Myco proj 25	Myco proj 430A15	0.0280985	0	0	0.000547398	Myco proj 340A1	Myco proj 72	0.0054278	0	0	0.0894128
Myco proj 26	Myco proj 430A15	0.0206456	0	0	0.00307459	Myco proj 405A	Myco proj 72	0.0145516	0.00178574	0.122718	0.0225862
Myco proj 27	Myco proj 430A15	0.0243341	0	0	0.00125384	Myco proj 430B6	Myco proj 72	0.0145321	0	0	0.00650247
Myco proj 28	Myco proj 430A15	0.0243341	0	0	0.00125351	Myco proj 577A116	Myco proj 72	0.018247	0	0	0.00257413
Myco proj 30	Myco proj 430A15	0.0262067	0	0	0.000820506	Myco proj 581A17	Myco proj 72	0.0163787	0	0	0.0133875
Myco proj 340A1	Myco proj 430A15	0.0215731	0	0	0.00312263	Myco proj 581A19	Myco proj 72	0.018247	0	0	0.00257413
Myco proj 405A	Myco proj 430A15	0.00877127	0	0	0.0291952	Myco proj 581A23	Myco proj 72	0.0164017	0	0	0.00403704
Myco proj 408A	Myco proj 430A15	0.0188292	0	0	0.0149861	Myco proj 581A31	Myco proj 72	0.012763	0	0	0.0105807
Myco proj 408B1	Myco proj 430A15	0.00162866	0	0	0.321728	Myco proj 581A33	Myco proj 72	0.0183418	0.00537667	0.293138	0.00683389
Myco proj 411A1	Myco proj 430A15	0	0	#DIV/0!	1	Myco proj 581A34	Myco proj 72	0.0163787	0	0	0.00403704
Myco proj 412A	Myco proj 430A15	0	0	#DIV/0!	1	Myco proj 583A15	Myco proj 72	0.012763	0	0	0.0105807
Myco proj 414A1	Myco proj 430A15	0.00170068	0	0	0.321263	Myco proj 584A32	Myco proj 72	0.018247	0	0	0.00257413
Myco proj 414A2	Myco proj 430A15	0.00162866	0	0	0.321153	Myco proj 584A34	Myco proj 72	0.018247	0	0	0.00257413
Myco proj 420A1	Myco proj 430A15	0.00327329	0	0	0.161711	Myco proj 584A47	Myco proj 72	0.0164017	0	0	0.00403704
Myco proj 420A2	Myco proj 430A15	0.00335005	0	0	0.161763	Myco proj 584A48	Myco proj 72	0.0163787	0	0	0.00409259
Myco proj 423A2	Myco proj 430A15	0.00327329	0	0	0.161711	Myco proj 584A49	Myco proj 72	0.018247	0	0	0.00257413
Myco proj 425A1	Myco proj 430A15	0.00330575	0	0	0.161739	Myco proj 584A53	Myco proj 72	0.0201124	0	0	0.00509851
Myco proj 428A1	Myco proj 430A15	0.00340712	0	0	0.1618	Myco proj 7	Myco proj 72	0.0145269	0	0	0.00650247
Myco proj 581A34	Myco proj 430A16	0.00986748	0	0	0.0171602	Myco proj 10	Myco proj 76	-6.44423e-07	0.00178574	-2771.07	0.322858
Myco proj 180	Myco proj 430A16	0.00651439	0	0	0.049708	Myco proj 15	Myco proj 76	0.00541426	0	0	0.0880988
Myco proj 10	Myco proj 430A16	0.0203309	0	0	0.0030593	Myco proj 16	Myco proj 76	0.00719527	0	0	0.197839
Myco proj 130xV	Myco proj 430A16	0.0239595	0	0	0.00195296	Myco proj 17	Myco proj 76	0.00539054	0	0	0.0894128
Myco proj 15	Myco proj 430A16	0.0239595	0	0	0.0035666	Myco proj 179	Myco proj 76	0.0201082	0	0	0.00164314
Myco proj 158B1	Myco proj 430A16	0.00851728	0	0	0.0289656	Myco proj 18	Myco proj 76	0.00539023	0	0	0.369938
Myco proj 16	Myco proj 430A16	0.016774	0	0	0.00790533	Myco proj 19	Myco proj 76	0	0	#DIV/0!	1
Myco proj 17	Myco proj 430A16	0.0150217	0	0	0.0128536	Myco proj 20	Myco proj 76	0.00719465	0	0	0.196788
Myco proj 172	Myco proj 430A16	0.00991346	0.00160513	0.161914	0.0309095	Myco proj 21	Myco proj 76	0.00539054	0	0	0.0894128
Myco proj 179	Myco proj 430A16	0.00853181	0	0	0.0291271	Myco proj 22	Myco proj 76	0.00358124	0	0	0.162163
Myco proj 18	Myco proj 430A16	0.0185436	0	0	0.00489352	Myco proj 23	Myco proj 76	0.00358124	0	0	0.162163
Myco proj 19	Myco proj 430A16	0.0185436	0	0	0.00487684	Myco proj 24	Myco proj 76	0.00178991	0	0	0.321042
Myco proj 20	Myco proj 430A16	0.0185436	0	0	0.00489352	Myco proj 25	Myco proj 76	0.00358124	0	0	0.162893
Myco proj 21	Myco proj 430A16	0.0150217	0	0	0.0128536	Myco proj 26	Myco proj 76	0.00539054	0	0	0.0894128
Myco proj 22	Myco proj 430A16	0.0203309	0	0	0.0030593	Myco proj 27	Myco proj 76	0.00358116	0	0	0.162893
Myco proj 23	Myco proj 430A16	0.0150217	0	0	0.0128536	Myco proj 28	Myco proj 76	0.00178991	0	0	0.321042
Myco proj 24	Myco proj 430A16	0.0239595	0	0	0.00127437	Myco proj 30	Myco proj 76	0.00720601	0	0	0.197397
Myco proj 25	Myco proj 430A16	0.0221361	0	0	0.0019538	Myco proj 340A1	Myco proj 76	0.00539023	0	0	0.0880988
Myco proj 26	Myco proj 430A16	0.0150217	0	0	0.0128536	Myco proj 405A	Myco proj 76	0.0182737	0.00178574	0.0977218	0.00925108
Myco proj 27	Myco proj 430A16	0.0185436	0	0	0.0048763	Myco proj 430B6	Myco proj 76	0.0182447	0	0	0.0025559
Myco proj 28	Myco proj 430A16	0.0185436	0	0	0.00487684	Myco proj 577A116	Myco proj 76	0.0182849	0	0	0.0025559
Myco proj 30	Myco proj 430A16	0.0203309	0	0	0.0030593	Myco proj 581A17	Myco proj 76	0.0201102	0	0	0.0050994
Myco proj 340A1	Myco proj 430A16	0.0175079	0	0	0.00784975	Myco proj 581A19	Myco proj 76	0.0182849	0	0	0.0025559
Myco proj 405A	Myco proj 430A16	0.00863495	0	0	0.0291524	Myco proj 581A23	Myco proj 76	0.0201308	0	0	0.0016379
Myco proj 408A	Myco proj 430A16	0.016774	0	0	0.0242821	Myco proj 581A31	Myco proj 76	0.0164551	0	0	0.00410733
Myco proj 408B1	Myco proj 430A16	0.00986748	0	0	0.0171602	Myco proj 581A33	Myco proj 76	0.0183771	0.00537667	0.292574	0.00691724
Myco proj 411A1	Myco proj 430A16	0.00818277	0	0	0.0288795	Myco proj 581A34	Myco proj 76	0.0201102	0	0	0.0016379
Myco proj 412A	Myco proj 430A16	0.00818277	0	0	0.0288795	Myco proj 583A15	Myco proj 76	0.0164551	0	0	0.00410733
Myco proj 414A1	Myco proj 430A16	0.00854639	0	0	0.0289589	Myco proj 584A32	Myco proj 76	0.0182849	0	0	0.0025559
Myco proj 414A2	Myco proj 430A16	0.00986748	0	0	0.0172097	Myco proj 584A34	Myco proj 76	0.0182849	0	0	0.0025559
Myco proj 420A1	Myco proj 430A16	0.00486212	0	0	0.0879313	Myco proj 584A47	Myco proj 76	0.0201308	0	0	0.0016379
Myco proj 420A2	Myco proj 430A16	0.00505038	0	0	0.0880211	Myco proj 584A48	Myco proj 76	0.0201102	0	0	0.00164392
Myco proj 423A2	Myco proj 430A16	0.00486212	0	0	0.0879313	Myco proj 584A49	Myco proj 76	0.0182849	0	0	0.0025559
Myco proj 425A1	Myco proj 430A16	0.00498327	0	0	0.0879894	Myco proj 584A53	Myco proj 76	0.0201308	0	0	0.00507224
Myco proj 428A1	Myco proj 430A16	0.00513685	0	0	0.0880818	Myco proj 7	Myco proj 76	0.0182428	0	0	0.0025559
Myco proj 430A15	Myco proj 430A16	0.00830508	0	0	0.0288984	Myco proj 72	Myco proj 76	0.00358124	0	0	0.162163
Myco proj 581A34	Myco proj 430A3	0.00756387	0	0	0.0287625	Myco proj 10	Myco proj 8	0.00539967	0.00178574	0.330713	0.087823
Myco proj 180	Myco proj 430A3	0.00286371	0.00142045	0.496018	0.132047	Myco proj 15	Myco proj 8	0.00719495	0	0	0.0502634
Myco proj 10	Myco proj 430A3	0.0228832	0.00142857	0.0624287	0.000705496	Myco proj 16	Myco proj 8	0.00906424	0	0	0.111147
Myco proj 130xV	Myco proj 430A3	0.025214	0.00146627	0.058153	0.000702672	Myco proj 17	Myco proj 8	0.00727432	0	0	0.0519866
Myco proj 15	Myco proj 430A3	0.0272535	0	0	0.000603802	Myco proj 179	Myco proj 8	0.0220267	0	0	0.00105759
Myco proj 158B1	Myco proj 430A3	0.00671986	0.00164744	0.24516	0.0448646	Myco proj 18	Myco proj 8	0.00727303	0	0	0.197839
Myco proj 16	Myco proj 430A3	0.0207937	0	0	0.00121371	Myco proj 19	Myco proj 8	0.00539023	0	0	0.0880988
Myco proj 17	Myco proj 430A3	0.0195662	0.00142247	0.0727003	0.00170301	Myco proj 20	Myco proj 8	0.0090617	0	0	0.109562
Myco proj 172	Myco proj 430A3	0.00729172	0.00285712	0.391831	0.0421253	Myco proj 21	Myco proj 8	0.00727432	0	0	0.0519866
Myco proj 179	Myco proj 430A3	0.00295855	0	0	0.162861	Myco proj 22	Myco proj 8	0.0054278	0	0	0.0894128
Myco proj 18	Myco proj 430A3	0.022779	0.00142247	0.0624466	0.00072411	Myco proj 23	Myco proj 8	0.0054278	0	0	0.0894128
Myco proj 19	Myco proj 430A3	0.0211655	0.00142247	0.0672071	0.00107877	Myco proj 24	Myco proj 8	0.00360032	0	0	0.162163
Myco proj 20	Myco proj 430A3	0.0195662	0.00142247	0.0727003	0.00170301	Myco proj 25	Myco proj 8	0.0054278	0	0	0.0880988
Myco proj 21	Myco proj 430A3	0.0195662	0.00142247	0.0727003	0.00170301	Myco proj 26	Myco proj 8	0.00727432	0	0	0.0519866
Myco proj 22	Myco proj 430A3	0.0240108	0	0	0.000530396	Myco proj 27	Myco proj 8	0.00542709	0	0	0.0880988
Myco proj 23	Myco proj 430A3	0.0195662	0.00142247	0.0727003	0.00170301	Myco proj 28	Myco proj 8	0.00360032	0	0	0.162163
Myco proj 24	Myco proj 430A3	0.0277067	0.00142247	0.0513404	0.000194349	Myco proj 30	Myco proj 8	0.00902195	0	0	0.109913
Myco proj 25	Myco proj 430A3	0.0211655	0.00142247	0.0672071	0.00108942	Myco proj 340A1	Myco proj 8	0	0	#DIV/0!	1
Myco proj 26	Myco proj 430A3	0.0195662	0.00142247	0.0727003	0.00170301	Myco proj 405A	Myco proj 8	0.0202124	0.00178574	0.0883487	0.00588839
Myco proj 27	Myco proj 430A3	0.0228832	0.00142857	0.0624287	0.000705496	Myco proj 430B6	Myco proj 8	0.0201255	0	0	0.0016379
Myco proj 28	Myco proj 430A3	0.0226475	0	0	0.000799113	Myco proj 577A116	Myco proj 8	0.0201104	0	0	0.0016379
Myco proj 30	Myco proj 430A3	0.0234187	0.00145985	0.0623369	0.000694697	Myco proj 581A17	Myco proj 8	0.0220308	0	0	0.00319623
Myco proj 340A1	Myco proj 430A3	0.021865	0	0	0.00126158	Myco proj 581A19	Myco proj 8	0.0201104	0	0	0.0016379
Myco proj 405A	Myco proj 430A3	0.0131341	0	0	0.00634536	Myco proj 581A23	Myco proj 8	0.0219951	0	0	0.00107795
Myco proj 408A	Myco proj 430A3	0.0166069	0	0	0.0239606	Myco proj 581A31	Myco proj 8	0.0182447	0	0	0.00267865
Myco proj 408B1	Myco proj 430A3	0.00645135	0	0	0.0496905	Myco proj 581A33	Myco proj 8	0.0202177	0.00537667	0.265939	0.00442426
Myco proj 411A1	Myco proj 430A3	0.0045992	0.00151286	0.328939	0.076253	Myco proj 581A34	Myco proj 8	0.0220308	0	0	0.00107795
Myco proj 412A	Myco proj 430A3	0.00486212	0	0	0.0879313	Myco proj 583A15	Myco proj 8	0.0182447	0	0	0.00267865
Myco proj 414A1	Myco proj 430A3	0.00597886	0	0	0.0498259	Myco proj 584A32	Myco proj 8	0.0201104	0	0	0.0016379
Myco proj 414A2	Myco proj 430A3	0.00642028	0	0	0.0499656	Myco proj 584A34	Myco proj 8	0.0201104	0	0	0.0016379
Myco proj 420A1	Myco proj 430A3	0.00443778	0	0	0.0881185	Myco proj 584A47	Myco proj 8	0.0219951	0	0	0.00107795
Myco proj 420A2	Myco proj 430A3	0.00332007	0.00164473	0.495392	0.130254	Myco proj 584A48	Myco proj 8	0.0220308	0	0	0.00105754
Myco proj 423A2	Myco proj 430A3	0.00455226	0	0	0.0881491	Myco proj 584A49	Myco proj 8	0.0201104	0	0	0.0016379
Myco proj 425A1	Myco proj 430A3	0.00327655	0.00162337	0.495451	0.130707	Myco proj 584A53	Myco proj 8	0.0219951	0	0	0.00320202
Myco proj 428A1	Myco proj 430A3	0.00340712	0	0	0.164255	Myco proj 7	Myco proj 8	0.020179	0	0	0.0016379
Myco proj 430A15	Myco proj 430A3	0.00493409	0	0	0.0879463	Myco proj 72	Myco proj 8	0.0054278	0	0	0.0894128
Myco proj 430A16	Myco proj 430A3	0.00986748	0	0	0.017162	Myco proj 76	Myco proj 8	0.00539023	0	0	0.0880988
Myco proj 581A34	Myco proj 430A7	0.00756387	0	0	0.0289421	Myco proj 10	Myco proj 84	0.00179217	0.00178574	0.996413	0.212577
Myco proj 180	Myco proj 430A7	0.00588891	0.00144717	0.245746	0.0453846	Myco proj 15	Myco proj 84	0.00724975	0	0	0.0500012
Myco proj 10	Myco proj 430A7	0.0199259	0.00144717	0.0726277	0.00169183	Myco proj 16	Myco proj 84	0.00901539	0	0	0.109913
Myco proj 130xV	Myco proj 430A7	0.025214	0.00146627	0.058153	0.000721937	Myco proj 17	Myco proj 84	0.00719549	0	0	0.0502634
Myco proj 15	Myco proj 430A7	0.0247917	0	0	0.00143052	Myco proj 179	Myco proj 84	0.0219943	0	0	0.00107203
Myco proj 158B1	Myco proj 430A7	0.0101826	0.00164744	0.16179	0.0162534	Myco proj 18	Myco proj 84	0.00719518	0	0	0.197397
Myco proj 16	Myco proj 430A7	0.0182312	0	0	0.00300619	Myco proj 19	Myco proj 84	0.00178991	0	0	0.321042
Myco proj 17	Myco proj 430A7	0.0167087	0.00144717	0.0866118	0.00421379	Myco proj 20	Myco proj 84	0.00901477	0	0	0.109386
Myco proj 172	Myco proj 430A7	0.00742158	0.00290695	0.391689	0.0418124	Myco proj 21	Myco proj 84	0.00719549	0	0	0.0502634
Myco proj 179	Myco proj 430A7	0.0061631	0	0	0.0503562	Myco proj 22	Myco proj 84	0.00538619	0	0	0.0880988
Myco proj 18	Myco proj 430A7	0.0199259	0.00144717	0.0726277	0.0017253	Myco proj 23	Myco proj 84	0.00538619	0	0	0.0880988
Myco proj 19	Myco proj 430A7	0.0183101	0.00144717	0.0790368	0.00263488	Myco proj 24	Myco proj 84	0.00359486	0	0	0.162893
Myco proj 20	Myco proj 430A7	0.0199259	0.00144717	0.0726277	0.0017253	Myco proj 25	Myco proj 84	0.00538619	0	0	0.089272
Myco proj 21	Myco proj 430A7	0.0167087	0.00144717	0.0866118	0.00421379	Myco proj 26	Myco proj 84	0.00719549	0	0	0.0502634
Myco proj 22	Myco proj 430A7	0.0214958	0	0	0.00126174	Myco proj 27	Myco proj 84	0.00538611	0	0	0.089272
Myco proj 23	Myco proj 430A7	0.0167087	0.00144717	0.0866118	0.00421379	Myco proj 28	Myco proj 84	0.00359486	0	0	0.162893
Myco proj 24	Myco proj 430A7	0.0248617	0.00144717	0.058209	0.000448359	Myco proj 30	Myco proj 84	0.00904192	0	0	0.109724
Myco proj 25	Myco proj 430A7	0.0215564	0.00144717	0.0671345	0.00110167	Myco proj 340A1	Myco proj 84	0.00719518	0	0	0.0500012
Myco proj 26	Myco proj 430A7	0.0167087	0.00144717	0.0866118	0.00421379	Myco proj 405A	Myco proj 84	0.0201466	0.00178574	0.0886374	0.00597731
Myco proj 27	Myco proj 430A7	0.0199259	0.00144717	0.0726277	0.00169183	Myco proj 430B6	Myco proj 84	0.0201308	0	0	0.00164314
Myco proj 28	Myco proj 430A7	0.0200849	0	0	0.00193774	Myco proj 577A116	Myco proj 84	0.0201888	0	0	0.00164314
Myco proj 30	Myco proj 430A7	0.0234187	0.00145985	0.0623369	0.000704689	Myco proj 581A17	Myco proj 84	0.0219963	0	0	0.00323868
Myco proj 340A1	Myco proj 430A7	0.0191932	0	0	0.00310245	Myco proj 581A19	Myco proj 84	0.0201888	0	0	0.00164314
Myco proj 405A	Myco proj 430A7	0.00644096	0	0	0.0504489	Myco proj 581A23	Myco proj 84	0.0220347	0	0	0.00105759
Myco proj 408A	Myco proj 430A7	0.0148728	0	0	0.0398919	Myco proj 581A31	Myco proj 84	0.0183579	0	0	0.00257413
Myco proj 408B1	Myco proj 430A7	0.0081032	0	0	0.029064	Myco proj 581A33	Myco proj 84	0.0202907	0.00537667	0.264981	0.00448377
Myco proj 411A1	Myco proj 430A7	0.006161	0.00151286	0.245554	0.0447623	Myco proj 581A34	Myco proj 84	0.0219963	0	0	0.00105759
Myco proj 412A	Myco proj 430A7	0.00651439	0	0	0.049708	Myco proj 583A15	Myco proj 84	0.0183579	0	0	0.00257413
Myco proj 414A1	Myco proj 430A7	0.00617261	0	0	0.0496097	Myco proj 584A32	Myco proj 84	0.0201888	0	0	0.00164314
Myco proj 414A2	Myco proj 430A7	0.008064	0	0	0.0288604	Myco proj 584A34	Myco proj 84	0.0201888	0	0	0.00164314
Myco proj 420A1	Myco proj 430A7	0.00443778	0	0	0.0877597	Myco proj 584A47	Myco proj 84	0.0220347	0	0	0.00105759
Myco proj 420A2	Myco proj 430A7	0.00332007	0.00164473	0.495392	0.131621	Myco proj 584A48	Myco proj 84	0.0219963	0	0	0.00107287
Myco proj 423A2	Myco proj 430A7	0.00455226	0	0	0.0878175	Myco proj 584A49	Myco proj 84	0.0201888	0	0	0.00164314
Myco proj 425A1	Myco proj 430A7	0.00327655	0.00162337	0.495451	0.132068	Myco proj 584A53	Myco proj 84	0.0220347	0	0	0.00320968
Myco proj 428A1	Myco proj 430A7	0.00340712	0	0	0.161802	Myco proj 7	Myco proj 84	0.0201124	0	0	0.00164314
Myco proj 430A15	Myco proj 430A7	0.00661129	0	0	0.0497427	Myco proj 72	Myco proj 84	0.00538619	0	0	0.0880988
Myco proj 430A16	Myco proj 430A7	0.00486212	0	0	0.0883154	Myco proj 76	Myco proj 84	0.00178991	0	0	0.321042
Myco proj 430A3	Myco proj 430A7	0.00887505	0	0	0.0170318	Myco proj 8	Myco proj 84	0.00719518	0	0	0.0500012
Myco proj 581A34	Myco proj 430A8	0.00449766	0	0	0.0877948	Myco proj 10	Myco projaff1 178	0.0695554	0.0486568	0.69954	2.59843e-05
Myco proj 180	Myco proj 430A8	0.00282329	0.00140056	0.496074	0.357781	Myco proj 15	Myco projaff1 178	0.0673063	0.0506262	0.752176	5.6883e-05
Myco proj 10	Myco proj 430A8	0.0257732	0.00140845	0.0546478	0.000756128	Myco proj 16	Myco projaff1 178	0.0694263	0.0506262	0.729207	5.30577e-05
Myco proj 130xV	Myco proj 430A8	0.0316056	0.00144508	0.0457224	0.000331602	Myco proj 17	Myco projaff1 178	0.0629651	0.0506262	0.804036	8.38187e-05
Myco proj 15	Myco proj 430A8	0.0272535	0	0	0.000587814	Myco proj 179	Myco projaff1 178	0.0627644	0.0506262	0.806606	7.71226e-05
Myco proj 158B1	Myco proj 430A8	0.00830239	0.00162074	0.195214	0.077178	Myco proj 18	Myco projaff1 178	0.0671037	0.0506262	0.754447	6.96494e-05
Myco proj 16	Myco proj 430A8	0.0236211	0	0	0.00139481	Myco proj 19	Myco projaff1 178	0.0673295	0.0506262	0.751917	5.6883e-05
Myco proj 17	Myco proj 430A8	0.0224385	0.00140252	0.0625052	0.00181373	Myco proj 20	Myco projaff1 178	0.0715101	0.0506262	0.707959	3.9786e-05
Myco proj 172	Myco proj 430A8	0.00718692	0.00281688	0.391945	0.113168	Myco proj 21	Myco projaff1 178	0.0629651	0.0506262	0.804036	8.38187e-05
Myco proj 179	Myco proj 430A8	0.00295855	0	0	0.161541	Myco proj 22	Myco projaff1 178	0.062961	0.0506262	0.804088	8.38187e-05
Myco proj 18	Myco proj 430A8	0.0256566	0.00140252	0.0546651	0.000769002	Myco proj 23	Myco projaff1 178	0.0650235	0.0506262	0.778583	6.50061e-05
Myco proj 19	Myco proj 430A8	0.0240405	0.00140252	0.05834	0.0011583	Myco proj 24	Myco projaff1 178	0.0650187	0.0506262	0.778641	6.50061e-05
Myco proj 20	Myco proj 430A8	0.0224385	0.00140252	0.0625052	0.00181373	Myco proj 25	Myco projaff1 178	0.062961	0.0506262	0.804088	7.4108e-05
Myco proj 21	Myco proj 430A8	0.0224385	0.00140252	0.0625052	0.00181373	Myco proj 26	Myco projaff1 178	0.0629651	0.0506262	0.804036	8.38187e-05
Myco proj 22	Myco proj 430A8	0.0240108	0	0	0.000509651	Myco proj 27	Myco projaff1 178	0.067098	0.0506262	0.754511	5.6883e-05
Myco proj 23	Myco proj 430A8	0.0224385	0.00140252	0.0625052	0.00181373	Myco proj 28	Myco projaff1 178	0.0650187	0.0506262	0.778641	6.50061e-05
Myco proj 24	Myco proj 430A8	0.0305915	0.00140252	0.0458468	0.000211977	Myco proj 30	Myco projaff1 178	0.067098	0.0506262	0.754511	6.05481e-05
Myco proj 25	Myco proj 430A8	0.027287	0.00140252	0.0513988	0.00049994	Myco proj 340A1	Myco projaff1 178	0.062957	0.0506262	0.804139	7.4108e-05
Myco proj 26	Myco proj 430A8	0.0224385	0.00140252	0.0625052	0.00181373	Myco proj 405A	Myco projaff1 178	0.0605757	0.0526033	0.868389	0.000174568
Myco proj 27	Myco proj 430A8	0.0257732	0.00140845	0.0546478	0.000756128	Myco proj 430B6	Myco projaff1 178	0.0607076	0.0506262	0.833935	8.75677e-05
Myco proj 28	Myco proj 430A8	0.0226475	0	0	0.000777278	Myco proj 577A116	Myco projaff1 178	0.0630424	0.0506262	0.80305	6.69502e-05
Myco proj 30	Myco proj 430A8	0.0297465	0.00143885	0.0483703	0.00032441	Myco proj 581A17	Myco projaff1 178	0.0627741	0.0506262	0.806482	0.000107343
Myco proj 340A1	Myco proj 430A8	0.021865	0	0	0.00122022	Myco proj 581A19	Myco projaff1 178	0.0630424	0.0506262	0.80305	6.69502e-05
Myco proj 405A	Myco proj 430A8	0.00975519	0	0	0.0171373	Myco proj 581A23	Myco projaff1 178	0.0630463	0.0506262	0.803	6.69502e-05
Myco proj 408A	Myco proj 430A8	0.0166069	0	0	0.0241488	Myco proj 581A31	Myco projaff1 178	0.0606872	0.0506262	0.834215	8.75677e-05
Myco proj 408B1	Myco proj 430A8	0.00319486	0	0	0.161665	Myco proj 581A33	Myco projaff1 178	0.0612303	0.0565873	0.924173	0.000132357
Myco proj 411A1	Myco proj 430A8	0.00452976	0.00149031	0.329004	0.215318	Myco proj 581A34	Myco projaff1 178	0.0586721	0.0506262	0.862866	0.00011238
Myco proj 412A	Myco proj 430A8	0.00160513	0	0	0.321146	Myco proj 583A15	Myco projaff1 178	0.0606872	0.0506262	0.834215	8.75677e-05
Myco proj 414A1	Myco proj 430A8	0.00296294	0	0	0.162872	Myco proj 584A32	Myco projaff1 178	0.0630424	0.0506262	0.80305	6.69502e-05
Myco proj 414A2	Myco proj 430A8	0.00317962	0	0	0.163066	Myco proj 584A34	Myco projaff1 178	0.0630424	0.0506262	0.80305	6.69502e-05
Myco proj 420A1	Myco proj 430A8	0.00146627	0	0	0.32149	Myco proj 584A47	Myco projaff1 178	0.0630463	0.0506262	0.803	6.69502e-05
Myco proj 420A2	Myco proj 430A8	0.00492376	0.00161812	0.328635	0.215337	Myco proj 584A48	Myco projaff1 178	0.0586721	0.0506262	0.862866	0.000109601
Myco proj 423A2	Myco proj 430A8	0.00150376	0	0	0.32151	Myco proj 584A49	Myco projaff1 178	0.0630424	0.0506262	0.80305	6.69502e-05
Myco proj 425A1	Myco proj 430A8	0.00485995	0.00159744	0.328695	0.214582	Myco proj 584A53	Myco projaff1 178	0.0651079	0.0506262	0.777573	7.16253e-05
Myco proj 428A1	Myco proj 430A8	0.00169491	0	0	0.321803	Myco proj 7	Myco projaff1 178	0.0563995	0.0506262	0.897634	0.000141773
Myco proj 430A15	Myco proj 430A8	0.00162866	0	0	0.321146	Myco proj 72	Myco projaff1 178	0.0650235	0.0506262	0.778583	6.50061e-05
Myco proj 430A16	Myco proj 430A8	0.00651439	0	0	0.049708	Myco proj 76	Myco projaff1 178	0.0673295	0.0506262	0.751917	5.6883e-05
Myco proj 430A3	Myco proj 430A8	0.00282085	0	0	0.161478	Myco proj 8	Myco projaff1 178	0.062957	0.0506262	0.804139	7.4108e-05
Myco proj 430A7	Myco proj 430A8	0.0058649	0	0	0.0495339	Myco proj 84	Myco projaff1 178	0.0650187	0.0506262	0.778641	6.50061e-05
Myco proj 581A34	Myco proj 430B16	0.00152032	0.00151515	0.996599	0.225528	Myco proj 10	Myco projaff1 406A	0.0765953	0.0546903	0.714017	2.62282e-05
Myco proj 180	Myco proj 430B16	0.00687726	0	0	0.0288214	Myco proj 15	Myco projaff1 406A	0.0743119	0.056687	0.762826	6.01025e-05
Myco proj 10	Myco proj 430B16	0.0245878	0	0	0.0003227	Myco proj 16	Myco projaff1 406A	0.0765041	0.056687	0.740967	5.51171e-05
Myco proj 130xV	Myco proj 430B16	0.0320301	0	0	9.9436e-05	Myco proj 17	Myco projaff1 406A	0.0698704	0.056687	0.811317	8.96092e-05
Myco proj 15	Myco proj 430B16	0.0297174	0.00151745	0.0510625	0.000492602	Myco proj 179	Myco projaff1 406A	0.0696882	0.056687	0.813437	8.2001e-05
Myco proj 158B1	Myco proj 430B16	0.00591696	0	0	0.0504031	Myco proj 18	Myco projaff1 406A	0.0741328	0.056687	0.764668	7.342e-05
Myco proj 16	Myco proj 430B16	0.0226075	0.00141243	0.0624761	0.000685421	Myco proj 19	Myco projaff1 406A	0.0743375	0.056687	0.762563	6.01025e-05
Myco proj 17	Myco proj 430B16	0.0215113	0	0	0.000757428	Myco proj 20	Myco projaff1 406A	0.0786431	0.056687	0.720814	4.10647e-05
Myco proj 172	Myco proj 430B16	0.00690396	0.00135318	0.196	0.0527041	Myco proj 21	Myco projaff1 406A	0.0698704	0.056687	0.811317	8.96092e-05
Myco proj 179	Myco proj 430B16	0.00483081	0	0	0.0904278	Myco proj 22	Myco projaff1 406A	0.0698642	0.056687	0.811389	8.96092e-05
Myco proj 18	Myco proj 430B16	0.0245878	0	0	0.000333493	Myco proj 23	Myco projaff1 406A	0.0719903	0.056687	0.787426	6.86507e-05
Myco proj 19	Myco proj 430B16	0.023043	0	0	0.000487865	Myco proj 24	Myco projaff1 406A	0.0719831	0.056687	0.787504	6.86507e-05
Myco proj 20	Myco proj 430B16	0.0215113	0	0	0.000757428	Myco proj 25	Myco projaff1 406A	0.0698642	0.056687	0.811389	7.82205e-05
Myco proj 21	Myco proj 430B16	0.0215113	0	0	0.000757428	Myco proj 26	Myco projaff1 406A	0.0698704	0.056687	0.811317	8.96092e-05
Myco proj 22	Myco proj 430B16	0.0261615	0.00151745	0.058003	0.000452342	Myco proj 27	Myco projaff1 406A	0.0741245	0.056687	0.764754	6.01025e-05
Myco proj 23	Myco proj 430B16	0.0215113	0	0	0.000757428	Myco proj 28	Myco projaff1 406A	0.0719831	0.056687	0.787504	6.86507e-05
Myco proj 24	Myco proj 430B16	0.0293017	0	0	9.34646e-05	Myco proj 30	Myco projaff1 406A	0.0741245	0.056687	0.764754	6.28688e-05
Myco proj 25	Myco proj 430B16	0.0261458	0	0	0.000216962	Myco proj 340A1	Myco projaff1 406A	0.0698581	0.056687	0.811459	7.82205e-05
Myco proj 26	Myco proj 430B16	0.0215113	0	0	0.000757428	Myco proj 405A	Myco projaff1 406A	0.0674684	0.0586916	0.869913	0.000192805
Myco proj 27	Myco proj 430B16	0.0245878	0	0	0.0003227	Myco proj 430B6	Myco projaff1 406A	0.0675703	0.056687	0.838934	9.30428e-05
Myco proj 28	Myco proj 430B16	0.024576	0	0	0.000796163	Myco proj 577A116	Myco projaff1 406A	0.0699509	0.056687	0.810383	7.00926e-05
Myco proj 30	Myco proj 430B16	0.0261458	0	0	0.000216711	Myco proj 581A17	Myco projaff1 406A	0.0697025	0.056687	0.813271	0.000114558
Myco proj 340A1	Myco proj 430B16	0.0219864	0	0	0.00196595	Myco proj 581A19	Myco projaff1 406A	0.0699509	0.056687	0.810383	7.00926e-05
Myco proj 405A	Myco proj 430B16	0.0116264	0	0	0.0107637	Myco proj 581A23	Myco projaff1 406A	0.0699569	0.056687	0.810314	7.00926e-05
Myco proj 408A	Myco proj 430B16	0.0219493	0	0	0.00563145	Myco proj 581A31	Myco projaff1 406A	0.0675476	0.056687	0.839215	9.30428e-05
Myco proj 408B1	Myco proj 430B16	0.00482304	0	0	0.0905682	Myco proj 581A33	Myco projaff1 406A	0.0681129	0.0627323	0.921004	0.000143343
Myco proj 411A1	Myco proj 430B16	0.00547929	0	0	0.0501682	Myco proj 581A34	Myco projaff1 406A	0.0654745	0.056687	0.865788	0.000120878
Myco proj 412A	Myco proj 430B16	0.00323098	0	0	0.164037	Myco proj 583A15	Myco projaff1 406A	0.0675476	0.056687	0.839215	9.30428e-05
Myco proj 414A1	Myco proj 430B16	0.0048386	0	0	0.0882477	Myco proj 584A32	Myco projaff1 406A	0.0699509	0.056687	0.810383	7.00926e-05
Myco proj 414A2	Myco proj 430B16	0.00479989	0	0	0.0882647	Myco proj 584A34	Myco projaff1 406A	0.0699509	0.056687	0.810383	7.00926e-05
Myco proj 420A1	Myco proj 430B16	0.0061705	0.00151515	0.245547	0.0446612	Myco proj 584A47	Myco projaff1 406A	0.0699569	0.056687	0.810314	7.00926e-05
Myco proj 420A2	Myco proj 430B16	0.00894118	0	0	0.0174021	Myco proj 584A48	Myco projaff1 406A	0.0654745	0.056687	0.865788	0.000118433
Myco proj 423A2	Myco proj 430B16	0.0062206	0	0	0.050417	Myco proj 584A49	Myco projaff1 406A	0.0699509	0.056687	0.810383	7.00926e-05
Myco proj 425A1	Myco proj 430B16	0.00756387	0	0	0.0298175	Myco proj 584A53	Myco projaff1 406A	0.0720819	0.056687	0.786425	7.4851e-05
Myco proj 428A1	Myco proj 430B16	0.00689623	0	0	0.0507407	Myco proj 7	Myco projaff1 406A	0.0631596	0.056687	0.89752	0.00015403
Myco proj 430A15	Myco proj 430B16	0.00327865	0	0	0.164165	Myco proj 72	Myco projaff1 406A	0.0719903	0.056687	0.787426	6.86507e-05
Myco proj 430A16	Myco proj 430B16	0.00819618	0	0	0.0288857	Myco proj 76	Myco projaff1 406A	0.0743375	0.056687	0.762563	6.01025e-05
Myco proj 430A3	Myco proj 430B16	0.00774917	0.00151515	0.195524	0.0267467	Myco proj 8	Myco projaff1 406A	0.0698581	0.056687	0.811459	7.82205e-05
Myco proj 430A7	Myco proj 430B16	0.00934243	0.00151515	0.162179	0.0161214	Myco proj 84	Myco projaff1 406A	0.0719831	0.056687	0.787504	6.86507e-05
Myco proj 430A8	Myco proj 430B16	0.00763092	0.00149253	0.19559	0.0767891	Myco projaff1 178	Myco projaff1 406A	0.00360339	0.00900978	2.50036	0.260662
Myco proj 581A34	Myco proj 430B6	0.00479222	0	0	0.0903829	Myco proj 10	Myco projaff1 413A4	0.069767	0.0545943	0.782523	2.69687e-05
Myco proj 180	Myco proj 430B6	0.00479222	0	0	0.0882223	Myco proj 15	Myco projaff1 413A4	0.0675069	0.0565873	0.838245	5.73721e-05
Myco proj 10	Myco proj 430B6	0.0254081	0	0	0.000800178	Myco proj 16	Myco projaff1 413A4	0.0696453	0.0565873	0.812508	5.36917e-05
Myco proj 130xV	Myco proj 430B6	0.0309531	0	0	0.0003569	Myco proj 17	Myco projaff1 413A4	0.0631416	0.0565873	0.896198	8.48442e-05
Myco proj 15	Myco proj 430B6	0.0309531	0	0	0.000609013	Myco proj 179	Myco projaff1 413A4	0.0629485	0.0565873	0.898947	7.74955e-05
Myco proj 158B1	Myco proj 430B6	0	0	#DIV/0!	1	Myco proj 18	Myco projaff1 413A4	0.0673143	0.0565873	0.840644	7.05498e-05
Myco proj 16	Myco proj 430B6	0.0235962	0	0	0.00122889	Myco proj 19	Myco projaff1 413A4	0.0675297	0.0565873	0.837963	5.73721e-05
Myco proj 17	Myco proj 430B6	0.0218021	0	0	0.00192434	Myco proj 20	Myco projaff1 413A4	0.0717454	0.0565873	0.788724	4.0418e-05
Myco proj 172	Myco proj 430B6	0.00481317	0.00158227	0.328738	0.168774	Myco proj 21	Myco projaff1 413A4	0.0631416	0.0565873	0.896198	8.48442e-05
Myco proj 179	Myco proj 430B6	0.00484641	0	0	0.0903829	Myco proj 22	Myco projaff1 413A4	0.0631371	0.0565873	0.896262	8.48442e-05
Myco proj 18	Myco proj 430B6	0.0254081	0	0	0.000821533	Myco proj 23	Myco projaff1 413A4	0.0652167	0.0565873	0.867681	6.57169e-05
Myco proj 19	Myco proj 430B6	0.0235962	0	0	0.00122876	Myco proj 24	Myco projaff1 413A4	0.0652114	0.0565873	0.867752	6.57169e-05
Myco proj 20	Myco proj 430B6	0.0218021	0	0	0.00192434	Myco proj 25	Myco projaff1 413A4	0.0631371	0.0565873	0.896262	7.50891e-05
Myco proj 21	Myco proj 430B6	0.0218021	0	0	0.00192434	Myco proj 26	Myco projaff1 413A4	0.0631416	0.0565873	0.896198	8.48442e-05
Myco proj 22	Myco proj 430B6	0.0235962	0	0	0.00122889	Myco proj 27	Myco projaff1 413A4	0.0673081	0.0565873	0.840722	5.73721e-05
Myco proj 23	Myco proj 430B6	0.0218021	0	0	0.00192434	Myco proj 28	Myco projaff1 413A4	0.0652114	0.0565873	0.867752	6.57169e-05
Myco proj 24	Myco proj 430B6	0.0309531	0	0	0.000229242	Myco proj 30	Myco projaff1 413A4	0.0673081	0.0565873	0.840722	6.14112e-05
Myco proj 25	Myco proj 430B6	0.027238	0	0	0.000530332	Myco proj 340A1	Myco projaff1 413A4	0.0631327	0.0565873	0.896325	7.50891e-05
Myco proj 26	Myco proj 430B6	0.0218021	0	0	0.00192434	Myco proj 405A	Myco projaff1 413A4	0.0607482	0.0585883	0.964446	0.000172461
Myco proj 27	Myco proj 430B6	0.0254081	0	0	0.000800178	Myco proj 430B6	Myco projaff1 413A4	0.060875	0.0565873	0.929567	8.81941e-05
Myco proj 28	Myco proj 430B6	0.0254081	0	0	0.000799806	Myco proj 577A116	Myco projaff1 413A4	0.0632157	0.0565873	0.895148	6.73554e-05
Myco proj 30	Myco proj 430B6	0.027238	0	0	0.000529838	Myco proj 581A17	Myco projaff1 413A4	0.062959	0.0565873	0.898796	0.000107649
Myco proj 340A1	Myco proj 430B6	0.022061	0	0	0.00196271	Myco proj 581A19	Myco projaff1 413A4	0.0632157	0.0565873	0.895148	6.73554e-05
Myco proj 405A	Myco proj 430B6	0.00825027	0	0	0.0290604	Myco proj 581A23	Myco projaff1 413A4	0.06322	0.0565873	0.895086	6.73554e-05
Myco proj 408A	Myco proj 430B6	0.0225976	0	0	0.00562817	Myco proj 581A31	Myco projaff1 413A4	0.060855	0.0565873	0.929872	8.81941e-05
Myco proj 408B1	Myco proj 430B6	0.00495856	0	0	0.0905682	Myco proj 581A33	Myco projaff1 413A4	0.0613731	0.0626227	1.02036	0.000130712
Myco proj 411A1	Myco proj 430B6	0.00317962	0	0	0.163839	Myco proj 581A34	Myco projaff1 413A4	0.0588234	0.0565873	0.961988	0.00011334
Myco proj 412A	Myco proj 430B6	0.00332222	0	0	0.164037	Myco proj 583A15	Myco projaff1 413A4	0.060855	0.0565873	0.929872	8.81941e-05
Myco proj 414A1	Myco proj 430B6	0.00485426	0	0	0.0882313	Myco proj 584A32	Myco projaff1 413A4	0.0632157	0.0565873	0.895148	6.73554e-05
Myco proj 414A2	Myco proj 430B6	0.00493409	0	0	0.0882793	Myco proj 584A34	Myco projaff1 413A4	0.0632157	0.0565873	0.895148	6.73554e-05
Myco proj 420A1	Myco proj 430B6	0.00642028	0	0	0.0504255	Myco proj 584A47	Myco projaff1 413A4	0.06322	0.0565873	0.895086	6.73554e-05
Myco proj 420A2	Myco proj 430B6	0.00698047	0	0	0.0507116	Myco proj 584A48	Myco projaff1 413A4	0.0588234	0.0565873	0.961988	0.000111127
Myco proj 423A2	Myco proj 430B6	0.00642028	0	0	0.0504255	Myco proj 584A49	Myco projaff1 413A4	0.0632157	0.0565873	0.895148	6.73554e-05
Myco proj 425A1	Myco proj 430B6	0.00688436	0	0	0.0506783	Myco proj 584A53	Myco projaff1 413A4	0.0652988	0.0565873	0.866591	7.22011e-05
Myco proj 428A1	Myco proj 430B6	0.00710444	0	0	0.0507492	Myco proj 7	Myco projaff1 413A4	0.0565435	0.0565873	1.00078	0.000143212
Myco proj 430A15	Myco proj 430B6	0.00337264	0	0	0.164165	Myco proj 72	Myco projaff1 413A4	0.0652167	0.0565873	0.867681	6.57169e-05
Myco proj 430A16	Myco proj 430B6	0.00843111	0	0	0.0289303	Myco proj 76	Myco projaff1 413A4	0.0675297	0.0565873	0.837963	5.73721e-05
Myco proj 430A3	Myco proj 430B6	0.008064	0	0	0.0290316	Myco proj 8	Myco projaff1 413A4	0.0631327	0.0565873	0.896325	7.50891e-05
Myco proj 430A7	Myco proj 430B6	0.00972357	0	0	0.0174398	Myco proj 84	Myco projaff1 413A4	0.0652114	0.0565873	0.867752	6.57169e-05
Myco proj 430A8	Myco proj 430B6	0.00479222	0	0	0.0882223	Myco projaff1 178	Myco projaff1 413A4	-5.91018e-06	0.00537665	-909.726	0.0872041
Myco proj 430B16	Myco proj 430B6	0.00318468	0	0	0.163877	Myco projaff1 406A	Myco projaff1 413A4	0.00359685	0.0144953	4.03001	0.407807
Myco proj 581A34	Myco proj 431A1	0.00476937	0	0	0.0882332	Myco proj 10	Myco projaff1 430B15	0.0696929	0.048749	0.699484	4.43797e-05
Myco proj 180	Myco proj 431A1	0.0015748	0	0	0.321592	Myco proj 15	Myco projaff1 430B15	0.0674399	0.0507223	0.752111	9.58305e-05
Myco proj 10	Myco proj 431A1	0.021693	0	0	0.00193396	Myco proj 16	Myco projaff1 430B15	0.0674682	0.0507223	0.751796	8.48352e-05
Myco proj 130xV	Myco proj 431A1	0.0270997	0	0	0.000826878	Myco proj 17	Myco projaff1 430B15	0.0630887	0.0507223	0.803984	0.000137151
Myco proj 15	Myco proj 431A1	0.0270997	0	0	0.00144745	Myco proj 179	Myco projaff1 430B15	0.0628899	0.0507223	0.806526	0.000129156
Myco proj 158B1	Myco proj 431A1	0.00677935	0	0	0.0506751	Myco proj 18	Myco projaff1 430B15	0.0672398	0.0507223	0.754349	0.000116114
Myco proj 16	Myco proj 431A1	0.0199259	0	0	0.00303522	Myco proj 19	Myco projaff1 430B15	0.0674632	0.0507223	0.751852	9.58305e-05
Myco proj 17	Myco proj 431A1	0.018176	0	0	0.00485527	Myco proj 20	Myco projaff1 430B15	0.0716567	0.0507223	0.707851	6.83011e-05
Myco proj 172	Myco proj 431A1	0.00479012	0.0015748	0.32876	0.167231	Myco proj 21	Myco projaff1 430B15	0.0630887	0.0507223	0.803984	0.000137151
Myco proj 179	Myco proj 431A1	0.00329486	0	0	0.163916	Myco proj 22	Myco projaff1 430B15	0.0630845	0.0507223	0.804037	0.000137151
Myco proj 18	Myco proj 431A1	0.021693	0	0	0.00198011	Myco proj 23	Myco projaff1 430B15	0.0651533	0.0507223	0.778508	0.000108808
Myco proj 19	Myco proj 431A1	0.0199259	0	0	0.003035	Myco proj 24	Myco projaff1 430B15	0.0651482	0.0507223	0.778568	0.000108808
Myco proj 20	Myco proj 431A1	0.021693	0	0	0.00198011	Myco proj 25	Myco projaff1 430B15	0.0630845	0.0507223	0.804037	0.000123246
Myco proj 21	Myco proj 431A1	0.018176	0	0	0.00485527	Myco proj 26	Myco projaff1 430B15	0.0630887	0.0507223	0.803984	0.000137151
Myco proj 22	Myco proj 431A1	0.0234776	0	0	0.0012536	Myco proj 27	Myco projaff1 430B15	0.0672339	0.0507223	0.754416	9.58305e-05
Myco proj 23	Myco proj 431A1	0.018176	0	0	0.00485527	Myco proj 28	Myco projaff1 430B15	0.0651482	0.0507223	0.778568	0.000108808
Myco proj 24	Myco proj 431A1	0.0270997	0	0	0.000522644	Myco proj 30	Myco projaff1 430B15	0.0672339	0.0507223	0.754416	0.000102732
Myco proj 25	Myco proj 431A1	0.0234776	0	0	0.00125452	Myco proj 340A1	Myco projaff1 430B15	0.0630804	0.0507223	0.80409	0.000123246
Myco proj 26	Myco proj 431A1	0.018176	0	0	0.00485527	Myco proj 405A	Myco projaff1 430B15	0.0606974	0.0527034	0.868297	0.000284761
Myco proj 27	Myco proj 431A1	0.021693	0	0	0.00193396	Myco proj 430B6	Myco projaff1 430B15	0.0608269	0.0507223	0.833879	0.000145702
Myco proj 28	Myco proj 431A1	0.021693	0	0	0.00193328	Myco proj 577A116	Myco projaff1 430B15	0.0631658	0.0507223	0.803003	0.000114156
Myco proj 30	Myco proj 431A1	0.0234776	0	0	0.0012536	Myco proj 581A17	Myco projaff1 430B15	0.0628998	0.0507223	0.806399	0.00017821
Myco proj 340A1	Myco proj 431A1	0.0207886	0	0	0.00307222	Myco proj 581A19	Myco projaff1 430B15	0.0631658	0.0507223	0.803003	0.000114156
Myco proj 405A	Myco proj 431A1	0.00673371	0	0	0.0497521	Myco proj 581A23	Myco projaff1 430B15	0.0631698	0.0507223	0.802951	0.000114156
Myco proj 408A	Myco proj 431A1	0.0148728	0	0	0.0402528	Myco proj 581A31	Myco projaff1 430B15	0.0608065	0.0507223	0.834159	0.000145702
Myco proj 408B1	Myco proj 431A1	0.0048153	0	0	0.0882735	Myco proj 581A33	Myco projaff1 430B15	0.061349	0.0566957	0.92415	0.000222586
Myco proj 411A1	Myco proj 431A1	0.00316453	0	0	0.161646	Myco proj 581A34	Myco projaff1 430B15	0.0587857	0.0507223	0.862834	0.000182751
Myco proj 412A	Myco proj 431A1	0.00322577	0	0	0.16168	Myco proj 583A15	Myco projaff1 430B15	0.0608065	0.0507223	0.834159	0.000145702
Myco proj 414A1	Myco proj 431A1	0.00330029	0	0	0.161705	Myco proj 584A32	Myco projaff1 430B15	0.0631658	0.0507223	0.803003	0.000114156
Myco proj 414A2	Myco proj 431A1	0.00479222	0	0	0.0879173	Myco proj 584A34	Myco projaff1 430B15	0.0631658	0.0507223	0.803003	0.000114156
Myco proj 420A1	Myco proj 431A1	0	0	#DIV/0!	1	Myco proj 584A47	Myco projaff1 430B15	0.0631698	0.0507223	0.802951	0.000114156
Myco proj 420A2	Myco proj 431A1	0	0	#DIV/0!	1	Myco proj 584A48	Myco projaff1 430B15	0.0587857	0.0507223	0.862834	0.000175354
Myco proj 423A2	Myco proj 431A1	0	0	#DIV/0!	1	Myco proj 584A49	Myco projaff1 430B15	0.0631658	0.0507223	0.803003	0.000114156
Myco proj 425A1	Myco proj 431A1	0	0	#DIV/0!	1	Myco proj 584A53	Myco projaff1 430B15	0.0652377	0.0507223	0.7775	0.000121635
Myco proj 428A1	Myco proj 431A1	0	0	#DIV/0!	1	Myco proj 7	Myco projaff1 430B15	0.0565091	0.0507223	0.897595	0.000225672
Myco proj 430A15	Myco proj 431A1	0.00327329	0	0	0.161711	Myco proj 72	Myco projaff1 430B15	0.0651533	0.0507223	0.778508	0.000108808
Myco proj 430A16	Myco proj 431A1	0.00486212	0	0	0.0879313	Myco proj 76	Myco projaff1 430B15	0.0674632	0.0507223	0.751852	9.58305e-05
Myco proj 430A3	Myco proj 431A1	0.00476937	0	0	0.0882417	Myco proj 8	Myco projaff1 430B15	0.0630804	0.0507223	0.80409	0.000123246
Myco proj 430A7	Myco proj 431A1	0.00316453	0	0	0.161648	Myco proj 84	Myco projaff1 430B15	0.0651482	0.0507223	0.778568	0.000108808
Myco proj 430A8	Myco proj 431A1	0.0015748	0	0	0.321592	Myco projaff1 178	Myco projaff1 430B15	0	0	#DIV/0!	1
Myco proj 430B16	Myco proj 431A1	0.00639974	0	0	0.0504714	Myco projaff1 406A	Myco projaff1 430B15	0.00361001	0.00902607	2.50029	0.259486
Myco proj 430B6	Myco proj 431A1	0.00657867	0	0	0.0504788	Myco projaff1 413A4	Myco projaff1 430B15	-5.91693e-06	0.00538631	-910.321	0.0872123
Myco proj 581A34	Myco proj 431A12	0.0048153	0	0	0.0882735	Myco proj 10	Myco projaff1 581A26	0.0695554	0.0486568	0.69954	2.59843e-05
Myco proj 180	Myco proj 431A12	0.00158982	0	0	0.321636	Myco proj 15	Myco projaff1 581A26	0.0673063	0.0506262	0.752176	5.6883e-05
Myco proj 10	Myco proj 431A12	0.0219123	0	0	0.0019422	Myco proj 16	Myco projaff1 581A26	0.0694263	0.0506262	0.729207	5.30577e-05
Myco proj 130xV	Myco proj 431A12	0.0273778	0	0	0.000833005	Myco proj 17	Myco projaff1 581A26	0.0629651	0.0506262	0.804036	8.38187e-05
Myco proj 15	Myco proj 431A12	0.0273778	0	0	0.00145561	Myco proj 179	Myco projaff1 581A26	0.0627644	0.0506262	0.806606	7.71226e-05
Myco proj 158B1	Myco proj 431A12	0.00677935	0	0	0.0506751	Myco proj 18	Myco projaff1 581A26	0.0671037	0.0506262	0.754447	6.96494e-05
Myco proj 16	Myco proj 431A12	0.0201264	0	0	0.00304485	Myco proj 19	Myco projaff1 581A26	0.0673295	0.0506262	0.751917	5.6883e-05
Myco proj 17	Myco proj 431A12	0.018358	0	0	0.00487085	Myco proj 20	Myco projaff1 581A26	0.0715101	0.0506262	0.707959	3.9786e-05
Myco proj 172	Myco proj 431A12	0.00483645	0.00158982	0.328717	0.167229	Myco proj 21	Myco projaff1 581A26	0.0629651	0.0506262	0.804036	8.38187e-05
Myco proj 179	Myco proj 431A12	0.00332775	0	0	0.163995	Myco proj 22	Myco projaff1 581A26	0.062961	0.0506262	0.804088	8.38187e-05
Myco proj 18	Myco proj 431A12	0.0219123	0	0	0.00199139	Myco proj 23	Myco projaff1 581A26	0.0650235	0.0506262	0.778583	6.50061e-05
Myco proj 19	Myco proj 431A12	0.0201264	0	0	0.00304456	Myco proj 24	Myco projaff1 581A26	0.0650187	0.0506262	0.778641	6.50061e-05
Myco proj 20	Myco proj 431A12	0.0219123	0	0	0.00199139	Myco proj 25	Myco projaff1 581A26	0.062961	0.0506262	0.804088	7.4108e-05
Myco proj 21	Myco proj 431A12	0.018358	0	0	0.00487085	Myco proj 26	Myco projaff1 581A26	0.0629651	0.0506262	0.804036	8.38187e-05
Myco proj 22	Myco proj 431A12	0.0237161	0	0	0.0012607	Myco proj 27	Myco projaff1 581A26	0.067098	0.0506262	0.754511	5.6883e-05
Myco proj 23	Myco proj 431A12	0.018358	0	0	0.00487085	Myco proj 28	Myco projaff1 581A26	0.0650187	0.0506262	0.778641	6.50061e-05
Myco proj 24	Myco proj 431A12	0.0273778	0	0	0.000524712	Myco proj 30	Myco projaff1 581A26	0.067098	0.0506262	0.754511	6.05481e-05
Myco proj 25	Myco proj 431A12	0.0237161	0	0	0.00126169	Myco proj 340A1	Myco projaff1 581A26	0.062957	0.0506262	0.804139	7.4108e-05
Myco proj 26	Myco proj 431A12	0.018358	0	0	0.00487085	Myco proj 405A	Myco projaff1 581A26	0.0605757	0.0526033	0.868389	0.000174568
Myco proj 27	Myco proj 431A12	0.0219123	0	0	0.0019422	Myco proj 430B6	Myco projaff1 581A26	0.0607076	0.0506262	0.833935	8.75677e-05
Myco proj 28	Myco proj 431A12	0.0219123	0	0	0.00194144	Myco proj 577A116	Myco projaff1 581A26	0.0630424	0.0506262	0.80305	6.69502e-05
Myco proj 30	Myco proj 431A12	0.0237161	0	0	0.0012607	Myco proj 581A17	Myco projaff1 581A26	0.0627741	0.0506262	0.806482	0.000107343
Myco proj 340A1	Myco proj 431A12	0.0210069	0	0	0.0030855	Myco proj 581A19	Myco projaff1 581A26	0.0630424	0.0506262	0.80305	6.69502e-05
Myco proj 405A	Myco proj 431A12	0.00680241	0	0	0.0497745	Myco proj 581A23	Myco projaff1 581A26	0.0630463	0.0506262	0.803	6.69502e-05
Myco proj 408A	Myco proj 431A12	0.0148728	0	0	0.0402528	Myco proj 581A31	Myco projaff1 581A26	0.0606872	0.0506262	0.834215	8.75677e-05
Myco proj 408B1	Myco proj 431A12	0.0048153	0	0	0.0882735	Myco proj 581A33	Myco projaff1 581A26	0.0612303	0.0565873	0.924173	0.000132357
Myco proj 411A1	Myco proj 431A12	0.00319486	0	0	0.161665	Myco proj 581A34	Myco projaff1 581A26	0.0586721	0.0506262	0.862866	0.00011238
Myco proj 412A	Myco proj 431A12	0.00322577	0	0	0.16168	Myco proj 583A15	Myco projaff1 581A26	0.0606872	0.0506262	0.834215	8.75677e-05
Myco proj 414A1	Myco proj 431A12	0.0033333	0	0	0.161724	Myco proj 584A32	Myco projaff1 581A26	0.0630424	0.0506262	0.80305	6.69502e-05
Myco proj 414A2	Myco proj 431A12	0.0048153	0	0	0.0879219	Myco proj 584A34	Myco projaff1 581A26	0.0630424	0.0506262	0.80305	6.69502e-05
Myco proj 420A1	Myco proj 431A12	0	0	#DIV/0!	1	Myco proj 584A47	Myco projaff1 581A26	0.0630463	0.0506262	0.803	6.69502e-05
Myco proj 420A2	Myco proj 431A12	0	0	#DIV/0!	1	Myco proj 584A48	Myco projaff1 581A26	0.0586721	0.0506262	0.862866	0.000109601
Myco proj 423A2	Myco proj 431A12	0	0	#DIV/0!	1	Myco proj 584A49	Myco projaff1 581A26	0.0630424	0.0506262	0.80305	6.69502e-05
Myco proj 425A1	Myco proj 431A12	0	0	#DIV/0!	1	Myco proj 584A53	Myco projaff1 581A26	0.0651079	0.0506262	0.777573	7.16253e-05
Myco proj 428A1	Myco proj 431A12	0	0	#DIV/0!	1	Myco proj 7	Myco projaff1 581A26	0.0563995	0.0506262	0.897634	0.000141773
Myco proj 430A15	Myco proj 431A12	0.00327329	0	0	0.161711	Myco proj 72	Myco projaff1 581A26	0.0650235	0.0506262	0.778583	6.50061e-05
Myco proj 430A16	Myco proj 431A12	0.00486212	0	0	0.0879313	Myco proj 76	Myco projaff1 581A26	0.0673295	0.0506262	0.751917	5.6883e-05
Myco proj 430A3	Myco proj 431A12	0.0048153	0	0	0.0882824	Myco proj 8	Myco projaff1 581A26	0.062957	0.0506262	0.804139	7.4108e-05
Myco proj 430A7	Myco proj 431A12	0.00319486	0	0	0.161667	Myco proj 84	Myco projaff1 581A26	0.0650187	0.0506262	0.778641	6.50061e-05
Myco proj 430A8	Myco proj 431A12	0.00158982	0	0	0.321636	Myco projaff1 178	Myco projaff1 581A26	0	0	#DIV/0!	1
Myco proj 430B16	Myco proj 431A12	0.00646177	0	0	0.0505237	Myco projaff1 406A	Myco projaff1 581A26	0.00360339	0.00900978	2.50036	0.260662
Myco proj 430B6	Myco proj 431A12	0.00664423	0	0	0.0505311	Myco projaff1 413A4	Myco projaff1 581A26	-5.91018e-06	0.00537665	-909.726	0.0872041
Myco proj 431A1	Myco proj 431A12	0	0	#DIV/0!	1	Myco projaff1 430B15	Myco projaff1 581A26	0	0	#DIV/0!	1
Myco proj 581A34	Myco proj 431A3	0.00316453	0	0	0.163801	Myco proj 10	Myco projaff1 581A27	0.0695554	0.0486568	0.69954	2.59843e-05
Myco proj 180	Myco proj 431A3	0.00306276	0	0	0.161599	Myco proj 15	Myco projaff1 581A27	0.0673063	0.0506262	0.752176	5.6883e-05
Myco proj 10	Myco proj 431A3	0.0209589	0	0	0.00190041	Myco proj 16	Myco projaff1 581A27	0.0694263	0.0506262	0.729207	5.30577e-05
Myco proj 130xV	Myco proj 431A3	0.0266931	0	0	0.000815616	Myco proj 17	Myco projaff1 581A27	0.0629651	0.0506262	0.804036	8.38187e-05
Myco proj 15	Myco proj 431A3	0.0261695	0	0	0.00140915	Myco proj 179	Myco projaff1 581A27	0.0627644	0.0506262	0.806606	7.71226e-05
Myco proj 158B1	Myco proj 431A3	0.00532845	0	0	0.0909318	Myco proj 18	Myco projaff1 581A27	0.0671037	0.0506262	0.754447	6.96494e-05
Myco proj 16	Myco proj 431A3	0.0226793	0	0	0.00122894	Myco proj 19	Myco projaff1 581A27	0.0673295	0.0506262	0.751917	5.6883e-05
Myco proj 17	Myco proj 431A3	0.0209589	0	0	0.00194187	Myco proj 20	Myco projaff1 581A27	0.0715101	0.0506262	0.707959	3.9786e-05
Myco proj 172	Myco proj 431A3	0.00307505	0.00152439	0.495728	0.313917	Myco proj 21	Myco projaff1 581A27	0.0629651	0.0506262	0.804036	8.38187e-05
Myco proj 179	Myco proj 431A3	0.00306276	0	0	0.163729	Myco proj 22	Myco projaff1 581A27	0.062961	0.0506262	0.804088	8.38187e-05
Myco proj 18	Myco proj 431A3	0.0244161	0	0	0.000845241	Myco proj 23	Myco projaff1 581A27	0.0650235	0.0506262	0.778583	6.50061e-05
Myco proj 19	Myco proj 431A3	0.0192548	0	0	0.00298788	Myco proj 24	Myco projaff1 581A27	0.0650187	0.0506262	0.778641	6.50061e-05
Myco proj 20	Myco proj 431A3	0.0175666	0	0	0.00478155	Myco proj 25	Myco projaff1 581A27	0.062961	0.0506262	0.804088	7.4108e-05
Myco proj 21	Myco proj 431A3	0.0209589	0	0	0.00194187	Myco proj 26	Myco projaff1 581A27	0.0629651	0.0506262	0.804036	8.38187e-05
Myco proj 22	Myco proj 431A3	0.0226793	0	0	0.00122894	Myco proj 27	Myco projaff1 581A27	0.067098	0.0506262	0.754511	5.6883e-05
Myco proj 23	Myco proj 431A3	0.0209589	0	0	0.00194187	Myco proj 28	Myco projaff1 581A27	0.0650187	0.0506262	0.778641	6.50061e-05
Myco proj 24	Myco proj 431A3	0.0261695	0	0	0.000512737	Myco proj 30	Myco projaff1 581A27	0.067098	0.0506262	0.754511	6.05481e-05
Myco proj 25	Myco proj 431A3	0.0226793	0	0	0.00122973	Myco proj 340A1	Myco projaff1 581A27	0.062957	0.0506262	0.804139	7.4108e-05
Myco proj 26	Myco proj 431A3	0.0209589	0	0	0.00194187	Myco proj 405A	Myco projaff1 581A27	0.0605757	0.0526033	0.868389	0.000174568
Myco proj 27	Myco proj 431A3	0.0209589	0	0	0.00190041	Myco proj 430B6	Myco projaff1 581A27	0.0607076	0.0506262	0.833935	8.75677e-05
Myco proj 28	Myco proj 431A3	0.0209589	0	0	0.00189984	Myco proj 577A116	Myco projaff1 581A27	0.0630424	0.0506262	0.80305	6.69502e-05
Myco proj 30	Myco proj 431A3	0.0247789	0	0	0.000792869	Myco proj 581A17	Myco projaff1 581A27	0.0627741	0.0506262	0.806482	0.000107343
Myco proj 340A1	Myco proj 431A3	0.0192548	0	0	0.0030209	Myco proj 581A19	Myco projaff1 581A27	0.0630424	0.0506262	0.80305	6.69502e-05
Myco proj 405A	Myco proj 431A3	0.00975519	0	0	0.0174398	Myco proj 581A23	Myco projaff1 581A27	0.0630463	0.0506262	0.803	6.69502e-05
Myco proj 408A	Myco proj 431A3	0.0193252	0	0	0.0146375	Myco proj 581A31	Myco projaff1 581A27	0.0606872	0.0506262	0.834215	8.75677e-05
Myco proj 408B1	Myco proj 431A3	0.00335567	0	0	0.164037	Myco proj 581A33	Myco projaff1 581A27	0.0612303	0.0565873	0.924173	0.000132357
Myco proj 411A1	Myco proj 431A3	0.00160513	0	0	0.321592	Myco proj 581A34	Myco projaff1 581A27	0.0586721	0.0506262	0.862866	0.00011238
Myco proj 412A	Myco proj 431A3	0.00168634	0	0	0.321704	Myco proj 583A15	Myco projaff1 581A27	0.0606872	0.0506262	0.834215	8.75677e-05
Myco proj 414A1	Myco proj 431A3	0.00306276	0	0	0.161599	Myco proj 584A32	Myco projaff1 581A27	0.0630424	0.0506262	0.80305	6.69502e-05
Myco proj 414A2	Myco proj 431A3	0.00333886	0	0	0.161729	Myco proj 584A34	Myco projaff1 581A27	0.0630424	0.0506262	0.80305	6.69502e-05
Myco proj 420A1	Myco proj 431A3	0.00470209	0	0	0.0881945	Myco proj 584A47	Myco projaff1 581A27	0.0630463	0.0506262	0.803	6.69502e-05
Myco proj 420A2	Myco proj 431A3	0.00352729	0	0	0.164302	Myco proj 584A48	Myco projaff1 581A27	0.0586721	0.0506262	0.862866	0.000109601
Myco proj 423A2	Myco proj 431A3	0.00476937	0	0	0.0882031	Myco proj 584A49	Myco projaff1 581A27	0.0630424	0.0506262	0.80305	6.69502e-05
Myco proj 425A1	Myco proj 431A3	0.00347822	0	0	0.164255	Myco proj 584A53	Myco projaff1 581A27	0.0651079	0.0506262	0.777573	7.16253e-05
Myco proj 428A1	Myco proj 431A3	0.00359062	0	0	0.164349	Myco proj 7	Myco projaff1 581A27	0.0563995	0.0506262	0.897634	0.000141773
Myco proj 430A15	Myco proj 431A3	0.00171232	0	0	0.321777	Myco proj 72	Myco projaff1 581A27	0.0650235	0.0506262	0.778583	6.50061e-05
Myco proj 430A16	Myco proj 431A3	0.00860523	0	0	0.0291466	Myco proj 76	Myco projaff1 581A27	0.0673295	0.0506262	0.751917	5.6883e-05
Myco proj 430A3	Myco proj 431A3	0.00618215	0	0	0.0496158	Myco proj 8	Myco projaff1 581A27	0.062957	0.0506262	0.804139	7.4108e-05
Myco proj 430A7	Myco proj 431A3	0.00621094	0	0	0.0503813	Myco proj 84	Myco projaff1 581A27	0.0650187	0.0506262	0.778641	6.50061e-05
Myco proj 430A8	Myco proj 431A3	0.00306276	0	0	0.161599	Myco projaff1 178	Myco projaff1 581A27	0	0	#DIV/0!	1
Myco proj 430B16	Myco proj 431A3	0.00487002	0	0	0.0904737	Myco projaff1 406A	Myco projaff1 581A27	0.00360339	0.00900978	2.50036	0.260662
Myco proj 430B6	Myco proj 431A3	0.00488588	0	0	0.0904278	Myco projaff1 413A4	Myco projaff1 581A27	-5.91018e-06	0.00537665	-909.726	0.0872041
Myco proj 431A1	Myco proj 431A3	0.00332222	0	0	0.163955	Myco projaff1 430B15	Myco projaff1 581A27	0	0	#DIV/0!	1
Myco proj 431A12	Myco proj 431A3	0.00335567	0	0	0.164037	Myco projaff1 581A26	Myco projaff1 581A27	0	0	#DIV/0!	1
Myco proj 581A34	Myco proj 431A7	0.00479222	0	0	0.0882531	Myco proj 10	Myco projaff1 584A61	0.0695554	0.0486568	0.69954	2.59843e-05
Myco proj 180	Myco proj 431A7	0.00158227	0	0	0.321614	Myco proj 15	Myco projaff1 584A61	0.0673063	0.0506262	0.752176	5.6883e-05
Myco proj 10	Myco proj 431A7	0.0218021	0	0	0.00193803	Myco proj 16	Myco projaff1 584A61	0.0694263	0.0506262	0.729207	5.30577e-05
Myco proj 130xV	Myco proj 431A7	0.027238	0	0	0.000829903	Myco proj 17	Myco projaff1 584A61	0.0629651	0.0506262	0.804036	8.38187e-05
Myco proj 15	Myco proj 431A7	0.027238	0	0	0.00145149	Myco proj 179	Myco projaff1 584A61	0.0627644	0.0506262	0.806606	7.71226e-05
Myco proj 158B1	Myco proj 431A7	0.00677935	0	0	0.0506751	Myco proj 18	Myco projaff1 584A61	0.0671037	0.0506262	0.754447	6.96494e-05
Myco proj 16	Myco proj 431A7	0.0200257	0	0	0.00303999	Myco proj 19	Myco projaff1 584A61	0.0673295	0.0506262	0.751917	5.6883e-05
Myco proj 17	Myco proj 431A7	0.0182665	0	0	0.00486298	Myco proj 20	Myco projaff1 584A61	0.0715101	0.0506262	0.707959	3.9786e-05
Myco proj 172	Myco proj 431A7	0.00481317	0.00158227	0.328738	0.16723	Myco proj 21	Myco projaff1 584A61	0.0629651	0.0506262	0.804036	8.38187e-05
Myco proj 179	Myco proj 431A7	0.00331122	0	0	0.163955	Myco proj 22	Myco projaff1 584A61	0.062961	0.0506262	0.804088	8.38187e-05
Myco proj 18	Myco proj 431A7	0.0218021	0	0	0.00198568	Myco proj 23	Myco projaff1 584A61	0.0650235	0.0506262	0.778583	6.50061e-05
Myco proj 19	Myco proj 431A7	0.0200257	0	0	0.00303973	Myco proj 24	Myco projaff1 584A61	0.0650187	0.0506262	0.778641	6.50061e-05
Myco proj 20	Myco proj 431A7	0.0218021	0	0	0.00198568	Myco proj 25	Myco projaff1 584A61	0.062961	0.0506262	0.804088	7.4108e-05
Myco proj 21	Myco proj 431A7	0.0182665	0	0	0.00486298	Myco proj 26	Myco projaff1 584A61	0.0629651	0.0506262	0.804036	8.38187e-05
Myco proj 22	Myco proj 431A7	0.0235962	0	0	0.00125711	Myco proj 27	Myco projaff1 584A61	0.067098	0.0506262	0.754511	5.6883e-05
Myco proj 23	Myco proj 431A7	0.0182665	0	0	0.00486298	Myco proj 28	Myco projaff1 584A61	0.0650187	0.0506262	0.778641	6.50061e-05
Myco proj 24	Myco proj 431A7	0.027238	0	0	0.000523666	Myco proj 30	Myco projaff1 584A61	0.067098	0.0506262	0.754511	6.05481e-05
Myco proj 25	Myco proj 431A7	0.0235962	0	0	0.00125806	Myco proj 340A1	Myco projaff1 584A61	0.062957	0.0506262	0.804139	7.4108e-05
Myco proj 26	Myco proj 431A7	0.0182665	0	0	0.00486298	Myco proj 405A	Myco projaff1 584A61	0.0605757	0.0526033	0.868389	0.000174568
Myco proj 27	Myco proj 431A7	0.0218021	0	0	0.00193803	Myco proj 430B6	Myco projaff1 584A61	0.0607076	0.0506262	0.833935	8.75677e-05
Myco proj 28	Myco proj 431A7	0.0218021	0	0	0.00193732	Myco proj 577A116	Myco projaff1 584A61	0.0630424	0.0506262	0.80305	6.69502e-05
Myco proj 30	Myco proj 431A7	0.0235962	0	0	0.00125711	Myco proj 581A17	Myco projaff1 584A61	0.0627741	0.0506262	0.806482	0.000107343
Myco proj 340A1	Myco proj 431A7	0.0208972	0	0	0.00307879	Myco proj 581A19	Myco projaff1 584A61	0.0630424	0.0506262	0.80305	6.69502e-05
Myco proj 405A	Myco proj 431A7	0.00676788	0	0	0.0497632	Myco proj 581A23	Myco projaff1 584A61	0.0630463	0.0506262	0.803	6.69502e-05
Myco proj 408A	Myco proj 431A7	0.0148728	0	0	0.0402528	Myco proj 581A31	Myco projaff1 584A61	0.0606872	0.0506262	0.834215	8.75677e-05
Myco proj 408B1	Myco proj 431A7	0.0048153	0	0	0.0882735	Myco proj 581A33	Myco projaff1 584A61	0.0612303	0.0565873	0.924173	0.000132357
Myco proj 411A1	Myco proj 431A7	0.00317962	0	0	0.161655	Myco proj 581A34	Myco projaff1 584A61	0.0586721	0.0506262	0.862866	0.00011238
Myco proj 412A	Myco proj 431A7	0.00322577	0	0	0.16168	Myco proj 583A15	Myco projaff1 584A61	0.0606872	0.0506262	0.834215	8.75677e-05
Myco proj 414A1	Myco proj 431A7	0.00331671	0	0	0.161714	Myco proj 584A32	Myco projaff1 584A61	0.0630424	0.0506262	0.80305	6.69502e-05
Myco proj 414A2	Myco proj 431A7	0.00479222	0	0	0.0879173	Myco proj 584A34	Myco projaff1 584A61	0.0630424	0.0506262	0.80305	6.69502e-05
Myco proj 420A1	Myco proj 431A7	0	0	#DIV/0!	1	Myco proj 584A47	Myco projaff1 584A61	0.0630463	0.0506262	0.803	6.69502e-05
Myco proj 420A2	Myco proj 431A7	0	0	#DIV/0!	1	Myco proj 584A48	Myco projaff1 584A61	0.0586721	0.0506262	0.862866	0.000109601
Myco proj 423A2	Myco proj 431A7	0	0	#DIV/0!	1	Myco proj 584A49	Myco projaff1 584A61	0.0630424	0.0506262	0.80305	6.69502e-05
Myco proj 425A1	Myco proj 431A7	0	0	#DIV/0!	1	Myco proj 584A53	Myco projaff1 584A61	0.0651079	0.0506262	0.777573	7.16253e-05
Myco proj 428A1	Myco proj 431A7	0	0	#DIV/0!	1	Myco proj 7	Myco projaff1 584A61	0.0563995	0.0506262	0.897634	0.000141773
Myco proj 430A15	Myco proj 431A7	0.00327329	0	0	0.161711	Myco proj 72	Myco projaff1 584A61	0.0650235	0.0506262	0.778583	6.50061e-05
Myco proj 430A16	Myco proj 431A7	0.00486212	0	0	0.0879313	Myco proj 76	Myco projaff1 584A61	0.0673295	0.0506262	0.751917	5.6883e-05
Myco proj 430A3	Myco proj 431A7	0.00479222	0	0	0.0882619	Myco proj 8	Myco projaff1 584A61	0.062957	0.0506262	0.804139	7.4108e-05
Myco proj 430A7	Myco proj 431A7	0.00317962	0	0	0.161657	Myco proj 84	Myco projaff1 584A61	0.0650187	0.0506262	0.778641	6.50061e-05
Myco proj 430A8	Myco proj 431A7	0.00158227	0	0	0.321614	Myco projaff1 178	Myco projaff1 584A61	0	0	#DIV/0!	1
Myco proj 430B16	Myco proj 431A7	0.00643061	0	0	0.0504973	Myco projaff1 406A	Myco projaff1 584A61	0.00360339	0.00900978	2.50036	0.260662
Myco proj 430B6	Myco proj 431A7	0.00661129	0	0	0.0505047	Myco projaff1 413A4	Myco projaff1 584A61	-5.91018e-06	0.00537665	-909.726	0.0872041
Myco proj 431A1	Myco proj 431A7	0	0	#DIV/0!	1	Myco projaff1 430B15	Myco projaff1 584A61	0	0	#DIV/0!	1
Myco proj 431A12	Myco proj 431A7	0	0	#DIV/0!	1	Myco projaff1 581A26	Myco projaff1 584A61	0	0	#DIV/0!	1
Myco proj 431A3	Myco proj 431A7	0.00333886	0	0	0.163995	Myco projaff1 581A27	Myco projaff1 584A61	0	0	#DIV/0!	1
Myco proj 581A34	Myco proj 432B3	0.0226693	0.00163398	0.072079	0.00170743	Myco proj 10	Myco projaff1 584A62	0.0695554	0.0486568	0.69954	2.59843e-05
Myco proj 180	Myco proj 432B3	0.0198398	0	0	0.00187687	Myco proj 15	Myco projaff1 584A62	0.0673063	0.0506262	0.752176	5.6883e-05
Myco proj 10	Myco proj 432B3	0.0058649	0	0	0.0504489	Myco proj 16	Myco projaff1 584A62	0.0694263	0.0506262	0.729207	5.30577e-05
Myco proj 130xV	Myco proj 432B3	0.0107846	0	0	0.0174689	Myco proj 17	Myco projaff1 584A62	0.0629651	0.0506262	0.804036	8.38187e-05
Myco proj 15	Myco proj 432B3	0.010114	0.00163666	0.161822	0.0472059	Myco proj 179	Myco projaff1 584A62	0.0627644	0.0506262	0.806606	7.71226e-05
Myco proj 158B1	Myco proj 432B3	0.0216286	0	0	0.00119738	Myco proj 18	Myco projaff1 584A62	0.0671037	0.0506262	0.754447	6.96494e-05
Myco proj 16	Myco proj 432B3	0.0061705	0.00151515	0.245547	0.0466701	Myco proj 19	Myco projaff1 584A62	0.0673295	0.0506262	0.751917	5.6883e-05
Myco proj 17	Myco proj 432B3	0.00437948	0	0	0.0904737	Myco proj 20	Myco projaff1 584A62	0.0715101	0.0506262	0.707959	3.9786e-05
Myco proj 172	Myco proj 432B3	0.0232016	0.00144717	0.0623741	0.00121725	Myco proj 21	Myco projaff1 584A62	0.0629651	0.0506262	0.804036	8.38187e-05
Myco proj 179	Myco proj 432B3	0.0219679	0	0	0.00321645	Myco proj 22	Myco projaff1 584A62	0.062961	0.0506262	0.804088	8.38187e-05
Myco proj 18	Myco proj 432B3	0.00437948	0	0	0.0904737	Myco proj 23	Myco projaff1 584A62	0.0650235	0.0506262	0.778583	6.50061e-05
Myco proj 19	Myco proj 432B3	0.00437948	0	0	0.0882	Myco proj 24	Myco projaff1 584A62	0.0650187	0.0506262	0.778641	6.50061e-05
Myco proj 20	Myco proj 432B3	0.00437948	0	0	0.0904737	Myco proj 25	Myco projaff1 584A62	0.062961	0.0506262	0.804088	7.4108e-05
Myco proj 21	Myco proj 432B3	0.00437948	0	0	0.0904737	Myco proj 26	Myco projaff1 584A62	0.0629651	0.0506262	0.804036	8.38187e-05
Myco proj 22	Myco proj 432B3	0.00667501	0.00163666	0.245192	0.0458875	Myco proj 27	Myco projaff1 584A62	0.067098	0.0506262	0.754511	5.6883e-05
Myco proj 23	Myco proj 432B3	0.00437948	0	0	0.0904737	Myco proj 28	Myco projaff1 584A62	0.0650187	0.0506262	0.778641	6.50061e-05
Myco proj 24	Myco proj 432B3	0.00887505	0	0	0.0170512	Myco proj 30	Myco projaff1 584A62	0.067098	0.0506262	0.754511	6.05481e-05
Myco proj 25	Myco proj 432B3	0.00736338	0	0	0.0298538	Myco proj 340A1	Myco projaff1 584A62	0.062957	0.0506262	0.804139	7.4108e-05
Myco proj 26	Myco proj 432B3	0.00437948	0	0	0.0904737	Myco proj 405A	Myco projaff1 584A62	0.0605757	0.0526033	0.868389	0.000174568
Myco proj 27	Myco proj 432B3	0.00437948	0	0	0.0882089	Myco proj 430B6	Myco projaff1 584A62	0.0607076	0.0506262	0.833935	8.75677e-05
Myco proj 28	Myco proj 432B3	0.0050166	0	0	0.088453	Myco proj 577A116	Myco projaff1 584A62	0.0630424	0.0506262	0.80305	6.69502e-05
Myco proj 30	Myco proj 432B3	0.0058649	0	0	0.0504489	Myco proj 581A17	Myco projaff1 584A62	0.0627741	0.0506262	0.806482	0.000107343
Myco proj 340A1	Myco proj 432B3	0	0	#DIV/0!	1	Myco proj 581A19	Myco projaff1 584A62	0.0630424	0.0506262	0.80305	6.69502e-05
Myco proj 405A	Myco proj 432B3	0.0222529	0	0	0.00317791	Myco proj 581A23	Myco projaff1 584A62	0.0630463	0.0506262	0.803	6.69502e-05
Myco proj 408A	Myco proj 432B3	0.0210069	0	0	0.0259075	Myco proj 581A31	Myco projaff1 584A62	0.0606872	0.0506262	0.834215	8.75677e-05
Myco proj 408B1	Myco proj 432B3	0.019157	0	0	0.00490283	Myco proj 581A33	Myco projaff1 584A62	0.0612303	0.0565873	0.924173	0.000132357
Myco proj 411A1	Myco proj 432B3	0.0214629	0	0	0.00119187	Myco proj 581A34	Myco projaff1 584A62	0.0586721	0.0506262	0.862866	0.00011238
Myco proj 412A	Myco proj 432B3	0.0210069	0	0	0.00311467	Myco proj 583A15	Myco projaff1 584A62	0.0606872	0.0506262	0.834215	8.75677e-05
Myco proj 414A1	Myco proj 432B3	0.0220081	0	0	0.00311492	Myco proj 584A32	Myco projaff1 584A62	0.0630424	0.0506262	0.80305	6.69502e-05
Myco proj 414A2	Myco proj 432B3	0.0228759	0	0	0.00196282	Myco proj 584A34	Myco projaff1 584A62	0.0630424	0.0506262	0.80305	6.69502e-05
Myco proj 420A1	Myco proj 432B3	0.0171722	0.00163398	0.0951525	0.00670509	Myco proj 584A47	Myco projaff1 584A62	0.0630463	0.0506262	0.803	6.69502e-05
Myco proj 420A2	Myco proj 432B3	0.0184271	0	0	0.00296765	Myco proj 584A48	Myco projaff1 584A62	0.0586721	0.0506262	0.862866	0.000109601
Myco proj 423A2	Myco proj 432B3	0.017326	0	0	0.00794465	Myco proj 584A49	Myco projaff1 584A62	0.0630424	0.0506262	0.80305	6.69502e-05
Myco proj 425A1	Myco proj 432B3	0.0171826	0	0	0.00476899	Myco proj 584A53	Myco projaff1 584A62	0.0651079	0.0506262	0.777573	7.16253e-05
Myco proj 428A1	Myco proj 432B3	0.0178836	0	0	0.00796229	Myco proj 7	Myco projaff1 584A62	0.0563995	0.0506262	0.897634	0.000141773
Myco proj 430A15	Myco proj 432B3	0.0210069	0	0	0.00311467	Myco proj 72	Myco projaff1 584A62	0.0650235	0.0506262	0.778583	6.50061e-05
Myco proj 430A16	Myco proj 432B3	0.0155136	0	0	0.0128563	Myco proj 76	Myco projaff1 584A62	0.0673295	0.0506262	0.751917	5.6883e-05
Myco proj 430A3	Myco proj 432B3	0.0208183	0.00163398	0.0784877	0.0026959	Myco proj 8	Myco projaff1 584A62	0.062957	0.0506262	0.804139	7.4108e-05
Myco proj 430A7	Myco proj 432B3	0.0171722	0.00163398	0.0951525	0.00678997	Myco proj 84	Myco projaff1 584A62	0.0650187	0.0506262	0.778641	6.50061e-05
Myco proj 430A8	Myco proj 432B3	0.022281	0.00160771	0.0721561	0.00451808	Myco projaff1 178	Myco projaff1 584A62	0	0	#DIV/0!	1
Myco proj 430B16	Myco proj 432B3	0.0214958	0	0	0.0012182	Myco projaff1 406A	Myco projaff1 584A62	0.00360339	0.00900978	2.50036	0.260662
Myco proj 430B6	Myco proj 432B3	0.02169	0	0	0.00312217	Myco projaff1 413A4	Myco projaff1 584A62	-5.91018e-06	0.00537665	-909.726	0.0872041
Myco proj 431A1	Myco proj 432B3	0.017326	0	0	0.00794465	Myco projaff1 430B15	Myco projaff1 584A62	0	0	#DIV/0!	1
Myco proj 431A12	Myco proj 432B3	0.017326	0	0	0.00794465	Myco projaff1 581A26	Myco projaff1 584A62	0	0	#DIV/0!	1
Myco proj 431A3	Myco proj 432B3	0.0182756	0	0	0.00795978	Myco projaff1 581A27	Myco projaff1 584A62	0	0	#DIV/0!	1
Myco proj 431A7	Myco proj 432B3	0.017326	0	0	0.00794465	Myco projaff1 584A61	Myco projaff1 584A62	0	0	#DIV/0!	1
Myco proj 581A34	Myco proj 445B	0.0244189	0	0	0.00130476	Myco proj 10	Myco projaff1 584A63	0.0695554	0.0486568	0.69954	2.59843e-05
Myco proj 180	Myco proj 445B	0.0225584	0	0	0.00198755	Myco proj 15	Myco projaff1 584A63	0.0673063	0.0506262	0.752176	5.6883e-05
Myco proj 10	Myco proj 445B	0.00833276	0	0	0.029967	Myco proj 16	Myco projaff1 584A63	0.0694263	0.0506262	0.729207	5.30577e-05
Myco proj 130xV	Myco proj 445B	0.0100493	0	0	0.029967	Myco proj 17	Myco projaff1 584A63	0.0629651	0.0506262	0.804036	8.38187e-05
Myco proj 15	Myco proj 445B	0.0100493	0	0	0.0610793	Myco proj 179	Myco projaff1 584A63	0.0627644	0.0506262	0.806606	7.71226e-05
Myco proj 158B1	Myco proj 445B	0.0201387	0	0	0.00504513	Myco proj 18	Myco projaff1 584A63	0.0671037	0.0506262	0.754447	6.96494e-05
Myco proj 16	Myco proj 445B	0.00663321	0	0	0.0505826	Myco proj 19	Myco projaff1 584A63	0.0673295	0.0506262	0.751917	5.6883e-05
Myco proj 17	Myco proj 445B	0.00495037	0	0	0.0906667	Myco proj 20	Myco projaff1 584A63	0.0715101	0.0506262	0.707959	3.9786e-05
Myco proj 172	Myco proj 445B	0.0245393	0.00163398	0.0665863	0.00206381	Myco proj 21	Myco projaff1 584A63	0.0629651	0.0506262	0.804036	8.38187e-05
Myco proj 179	Myco proj 445B	0.0245043	0	0	0.00130041	Myco proj 22	Myco projaff1 584A63	0.062961	0.0506262	0.804088	8.38187e-05
Myco proj 18	Myco proj 445B	0.00495037	0	0	0.0906667	Myco proj 23	Myco projaff1 584A63	0.0650235	0.0506262	0.778583	6.50061e-05
Myco proj 19	Myco proj 445B	0.00663321	0	0	0.0505695	Myco proj 24	Myco projaff1 584A63	0.0650187	0.0506262	0.778641	6.50061e-05
Myco proj 20	Myco proj 445B	0.00495037	0	0	0.0906667	Myco proj 25	Myco projaff1 584A63	0.062961	0.0506262	0.804088	7.4108e-05
Myco proj 21	Myco proj 445B	0.00495037	0	0	0.0906667	Myco proj 26	Myco projaff1 584A63	0.0629651	0.0506262	0.804036	8.38187e-05
Myco proj 22	Myco proj 445B	0.00663321	0	0	0.0505826	Myco proj 27	Myco projaff1 584A63	0.067098	0.0506262	0.754511	5.6883e-05
Myco proj 23	Myco proj 445B	0.00495037	0	0	0.0906667	Myco proj 28	Myco projaff1 584A63	0.0650187	0.0506262	0.778641	6.50061e-05
Myco proj 24	Myco proj 445B	0.0100493	0	0	0.0172354	Myco proj 30	Myco projaff1 584A63	0.067098	0.0506262	0.754511	6.05481e-05
Myco proj 25	Myco proj 445B	0.0100493	0	0	0.0182698	Myco proj 340A1	Myco projaff1 584A63	0.062957	0.0506262	0.804139	7.4108e-05
Myco proj 26	Myco proj 445B	0.00495037	0	0	0.0906667	Myco proj 405A	Myco projaff1 584A63	0.0605757	0.0526033	0.868389	0.000174568
Myco proj 27	Myco proj 445B	0.00495037	0	0	0.0883456	Myco proj 430B6	Myco projaff1 584A63	0.0607076	0.0506262	0.833935	8.75677e-05
Myco proj 28	Myco proj 445B	0.00495037	0	0	0.0883362	Myco proj 577A116	Myco projaff1 584A63	0.0630424	0.0506262	0.80305	6.69502e-05
Myco proj 30	Myco proj 445B	0.00663321	0	0	0.0505826	Myco proj 581A17	Myco projaff1 584A63	0.0627741	0.0506262	0.806482	0.000107343
Myco proj 340A1	Myco proj 445B	0	0	#DIV/0!	1	Myco proj 581A19	Myco projaff1 584A63	0.0630424	0.0506262	0.80305	6.69502e-05
Myco proj 405A	Myco proj 445B	0.0248081	0	0	0.00128433	Myco proj 581A23	Myco projaff1 584A63	0.0630463	0.0506262	0.803	6.69502e-05
Myco proj 408A	Myco proj 445B	0.0227957	0	0	0.0161892	Myco proj 581A31	Myco projaff1 584A63	0.0606872	0.0506262	0.834215	8.75677e-05
Myco proj 408B1	Myco proj 445B	0.0209336	0	0	0.0030963	Myco proj 581A33	Myco projaff1 584A63	0.0612303	0.0565873	0.924173	0.000132357
Myco proj 411A1	Myco proj 445B	0.0225584	0	0	0.00198755	Myco proj 581A34	Myco projaff1 584A63	0.0586721	0.0506262	0.862866	0.00011238
Myco proj 412A	Myco proj 445B	0.0211549	0	0	0.00311189	Myco proj 583A15	Myco projaff1 584A63	0.0606872	0.0506262	0.834215	8.75677e-05
Myco proj 414A1	Myco proj 445B	0.0245473	0	0	0.00125699	Myco proj 584A32	Myco projaff1 584A63	0.0630424	0.0506262	0.80305	6.69502e-05
Myco proj 414A2	Myco proj 445B	0.0245473	0	0	0.00126312	Myco proj 584A34	Myco projaff1 584A63	0.0630424	0.0506262	0.80305	6.69502e-05
Myco proj 420A1	Myco proj 445B	0.0207168	0	0	0.00308283	Myco proj 584A47	Myco projaff1 584A63	0.0630463	0.0506262	0.803	6.69502e-05
Myco proj 420A2	Myco proj 445B	0.018176	0	0	0.00803647	Myco proj 584A48	Myco projaff1 584A63	0.0586721	0.0506262	0.862866	0.000109601
Myco proj 423A2	Myco proj 445B	0.0207168	0	0	0.00308283	Myco proj 584A49	Myco projaff1 584A63	0.0630424	0.0506262	0.80305	6.69502e-05
Myco proj 425A1	Myco proj 445B	0.0179156	0	0	0.00794125	Myco proj 584A53	Myco projaff1 584A63	0.0651079	0.0506262	0.777573	7.16253e-05
Myco proj 428A1	Myco proj 445B	0.0185124	0	0	0.00795946	Myco proj 7	Myco projaff1 584A63	0.0563995	0.0506262	0.897634	0.000141773
Myco proj 430A15	Myco proj 445B	0.0214958	0	0	0.00313388	Myco proj 72	Myco projaff1 584A63	0.0650235	0.0506262	0.778583	6.50061e-05
Myco proj 430A16	Myco proj 445B	0.0174469	0	0	0.00787852	Myco proj 76	Myco projaff1 584A63	0.0673295	0.0506262	0.751917	5.6883e-05
Myco proj 430A3	Myco proj 445B	0.0225584	0	0	0.00207375	Myco proj 8	Myco projaff1 584A63	0.062957	0.0506262	0.804139	7.4108e-05
Myco proj 430A7	Myco proj 445B	0.0207168	0	0	0.00317759	Myco proj 84	Myco projaff1 584A63	0.0650187	0.0506262	0.778641	6.50061e-05
Myco proj 430A8	Myco proj 445B	0.0225584	0	0	0.00198755	Myco projaff1 178	Myco projaff1 584A63	0	0	#DIV/0!	1
Myco proj 430B16	Myco proj 445B	0.0225976	0	0	0.00199325	Myco projaff1 406A	Myco projaff1 584A63	0.00360339	0.00900978	2.50036	0.260662
Myco proj 430B6	Myco proj 445B	0.0225584	0	0	0.00198755	Myco projaff1 413A4	Myco projaff1 584A63	-5.91018e-06	0.00537665	-909.726	0.0872041
Myco proj 431A1	Myco proj 445B	0.0207168	0	0	0.00308283	Myco projaff1 430B15	Myco projaff1 584A63	0	0	#DIV/0!	1
Myco proj 431A12	Myco proj 445B	0.0209336	0	0	0.0030963	Myco projaff1 581A26	Myco projaff1 584A63	0	0	#DIV/0!	1
Myco proj 431A3	Myco proj 445B	0.0209702	0	0	0.00308724	Myco projaff1 581A27	Myco projaff1 584A63	0	0	#DIV/0!	1
Myco proj 431A7	Myco proj 445B	0.0208247	0	0	0.0030895	Myco projaff1 584A61	Myco projaff1 584A63	0	0	#DIV/0!	1
Myco proj 432B3	Myco proj 445B	0	0	#DIV/0!	1	Myco projaff1 584A62	Myco projaff1 584A63	0	0	#DIV/0!	1
Myco proj 581A34	Myco proj 481A1	0.0219493	0	0	0.00204653	Myco proj 10	Myco projaff2 216A3	0.0870557	0.0408533	0.469278	1.31981e-06
Myco proj 180	Myco proj 481A1	0.0208916	0	0	0.00194878	Myco proj 15	Myco projaff2 216A3	0.0821063	0.0427921	0.521179	3.76847e-06
Myco proj 10	Myco proj 481A1	0.00777559	0	0	0.0298495	Myco proj 16	Myco projaff2 216A3	0.0867198	0.0427921	0.493452	2.5185e-06
Myco proj 130xV	Myco proj 481A1	0.00964542	0	0	0.0299081	Myco proj 17	Myco projaff2 216A3	0.0801951	0.0427921	0.5336	4.563e-06
Myco proj 15	Myco proj 481A1	0.00933046	0	0	0.0604876	Myco proj 179	Myco projaff2 216A3	0.0728263	0.0427921	0.587591	6.59763e-06
Myco proj 158B1	Myco proj 481A1	0.0186853	0	0	0.00821286	Myco proj 18	Myco projaff2 216A3	0.0821902	0.0427921	0.520647	3.24154e-06
Myco proj 16	Myco proj 481A1	0.0061631	0	0	0.0504659	Myco proj 19	Myco projaff2 216A3	0.08469	0.0427921	0.505279	2.67458e-06
Myco proj 17	Myco proj 481A1	0.00460113	0	0	0.0904737	Myco proj 20	Myco projaff2 216A3	0.0887479	0.0427921	0.482176	1.82041e-06
Myco proj 172	Myco proj 481A1	0.0209869	0.00151975	0.0724144	0.00320478	Myco proj 21	Myco projaff2 216A3	0.0801951	0.0427921	0.5336	4.563e-06
Myco proj 179	Myco proj 481A1	0.0208916	0	0	0.00202729	Myco proj 22	Myco projaff2 216A3	0.0821932	0.0427921	0.520628	3.24154e-06
Myco proj 18	Myco proj 481A1	0.00460113	0	0	0.0904737	Myco proj 23	Myco projaff2 216A3	0.0821932	0.0427921	0.520628	3.24154e-06
Myco proj 19	Myco proj 481A1	0.0061631	0	0	0.0504538	Myco proj 24	Myco projaff2 216A3	0.0821902	0.0427921	0.520647	3.24154e-06
Myco proj 20	Myco proj 481A1	0.00460113	0	0	0.0904737	Myco proj 25	Myco projaff2 216A3	0.0801927	0.0427921	0.533616	3.92034e-06
Myco proj 21	Myco proj 481A1	0.00460113	0	0	0.0904737	Myco proj 26	Myco projaff2 216A3	0.0801951	0.0427921	0.5336	4.563e-06
Myco proj 22	Myco proj 481A1	0.0061631	0	0	0.0504659	Myco proj 27	Myco projaff2 216A3	0.0821872	0.0427921	0.520666	3.24154e-06
Myco proj 23	Myco proj 481A1	0.00460113	0	0	0.0904737	Myco proj 28	Myco projaff2 216A3	0.0821902	0.0427921	0.520647	3.24154e-06
Myco proj 24	Myco proj 481A1	0.00933046	0	0	0.0171587	Myco proj 30	Myco projaff2 216A3	0.0821872	0.0427921	0.520666	2.74227e-06
Myco proj 25	Myco proj 481A1	0.00933046	0	0	0.0181586	Myco proj 340A1	Myco projaff2 216A3	0.0821902	0.0427921	0.520647	2.74227e-06
Myco proj 26	Myco proj 481A1	0.00460113	0	0	0.0904737	Myco proj 405A	Myco projaff2 216A3	0.0725358	0.0447384	0.616777	1.19524e-05
Myco proj 27	Myco proj 481A1	0.0046224	0	0	0.0882423	Myco proj 430B6	Myco projaff2 216A3	0.0728287	0.0427921	0.587572	6.59763e-06
Myco proj 28	Myco proj 481A1	0.00460113	0	0	0.0882336	Myco proj 577A116	Myco projaff2 216A3	0.075334	0.0427921	0.568031	4.62835e-06
Myco proj 30	Myco proj 481A1	0.00796129	0	0	0.0290731	Myco proj 581A17	Myco projaff2 216A3	0.0748316	0.0427921	0.571845	8.12499e-06
Myco proj 340A1	Myco proj 481A1	0	0	#DIV/0!	1	Myco proj 581A19	Myco projaff2 216A3	0.075334	0.0427921	0.568031	4.62835e-06
Myco proj 405A	Myco proj 481A1	0.0221361	0	0	0.0020108	Myco proj 581A23	Myco projaff2 216A3	0.0753364	0.0427921	0.568014	4.62835e-06
Myco proj 408A	Myco proj 481A1	0.0214574	0	0	0.0259921	Myco proj 581A31	Myco projaff2 216A3	0.0703549	0.0427921	0.608232	9.24534e-06
Myco proj 408B1	Myco proj 481A1	0.0195657	0	0	0.00498422	Myco proj 581A33	Myco projaff2 216A3	0.0754256	0.0447411	0.593182	3.29111e-06
Myco proj 411A1	Myco proj 481A1	0.0205748	0	0	0.00315003	Myco proj 581A34	Myco projaff2 216A3	0.0708524	0.0427921	0.603961	9.24534e-06
Myco proj 412A	Myco proj 481A1	0.0197767	0	0	0.00500898	Myco proj 583A15	Myco projaff2 216A3	0.0703549	0.0427921	0.608232	9.24534e-06
Myco proj 414A1	Myco proj 481A1	0.0208916	0	0	0.00194878	Myco proj 584A32	Myco projaff2 216A3	0.075334	0.0427921	0.568031	4.62835e-06
Myco proj 414A2	Myco proj 481A1	0.0232438	0	0	0.00199948	Myco proj 584A34	Myco projaff2 216A3	0.075334	0.0427921	0.568031	4.62835e-06
Myco proj 420A1	Myco proj 481A1	0.01986	0	0	0.00304127	Myco proj 584A47	Myco projaff2 216A3	0.0753364	0.0427921	0.568014	4.62835e-06
Myco proj 420A2	Myco proj 481A1	0.0166931	0	0	0.0131876	Myco proj 584A48	Myco projaff2 216A3	0.0728311	0.0427921	0.587553	6.92481e-06
Myco proj 423A2	Myco proj 481A1	0.0201602	0	0	0.003056	Myco proj 584A49	Myco projaff2 216A3	0.075334	0.0427921	0.568031	4.62835e-06
Myco proj 425A1	Myco proj 481A1	0.0164491	0	0	0.0130317	Myco proj 584A53	Myco projaff2 216A3	0.0773363	0.0427921	0.553325	5.12842e-06
Myco proj 428A1	Myco proj 481A1	0.0170085	0	0	0.0130467	Myco proj 7	Myco projaff2 216A3	0.0704223	0.0427921	0.60765	9.24534e-06
Myco proj 430A15	Myco proj 481A1	0.0201019	0	0	0.00504549	Myco proj 72	Myco projaff2 216A3	0.0821932	0.0427921	0.520628	3.24154e-06
Myco proj 430A16	Myco proj 481A1	0.0160103	0	0	0.0128655	Myco proj 76	Myco projaff2 216A3	0.08469	0.0427921	0.505279	2.67458e-06
Myco proj 430A3	Myco proj 481A1	0.0208916	0	0	0.00202992	Myco proj 8	Myco projaff2 216A3	0.0821902	0.0427921	0.520647	2.74227e-06
Myco proj 430A7	Myco proj 481A1	0.0178516	0	0	0.00504711	Myco proj 84	Myco projaff2 216A3	0.0821902	0.0427921	0.520647	3.24154e-06
Myco proj 430A8	Myco proj 481A1	0.0208916	0	0	0.00194878	Myco projaff1 178	Myco projaff2 216A3	0.0572412	0.03317	0.579477	2.69393e-06
Myco proj 430B16	Myco proj 481A1	0.0206101	0	0	0.00315891	Myco projaff1 406A	Myco projaff2 216A3	0.0595938	0.0409267	0.686761	5.56923e-06
Myco proj 430B6	Myco proj 481A1	0.0206812	0	0	0.00315283	Myco projaff1 413A4	Myco projaff2 216A3	0.0573945	0.038922	0.678148	3.54999e-06
Myco proj 431A1	Myco proj 481A1	0.0193592	0	0	0.0049619	Myco projaff1 430B15	Myco projaff2 216A3	0.0573445	0.0332316	0.579509	2.98969e-06
Myco proj 431A12	Myco proj 481A1	0.0195657	0	0	0.00498422	Myco projaff1 581A26	Myco projaff2 216A3	0.0572412	0.03317	0.579477	2.69393e-06
Myco proj 431A3	Myco proj 481A1	0.0177652	0	0	0.0048653	Myco projaff1 581A27	Myco projaff2 216A3	0.0572412	0.03317	0.579477	2.69393e-06
Myco proj 431A7	Myco proj 481A1	0.0194619	0	0	0.00497294	Myco projaff1 584A61	Myco projaff2 216A3	0.0572412	0.03317	0.579477	2.69393e-06
Myco proj 432B3	Myco proj 481A1	0	0	#DIV/0!	1	Myco projaff1 584A62	Myco projaff2 216A3	0.0572412	0.03317	0.579477	2.69393e-06
Myco proj 445B	Myco proj 481A1	0	0	#DIV/0!	1	Myco projaff1 584A63	Myco projaff2 216A3	0.0572412	0.03317	0.579477	2.69393e-06
Myco proj 581A34	Myco proj 481A2	0.0257664	0	0	0.00128261	Myco proj 10	Myco projaff2 432AB	0.0889727	0.0408533	0.459167	2.00682e-06
Myco proj 180	Myco proj 481A2	0.0243764	0	0	0.00124356	Myco proj 15	Myco projaff2 432AB	0.0840398	0.0427921	0.509188	5.36718e-06
Myco proj 10	Myco proj 481A2	0.004975	0	0	0.0879819	Myco proj 16	Myco projaff2 432AB	0.088668	0.0427921	0.48261	3.82892e-06
Myco proj 130xV	Myco proj 481A2	0.0122146	0	0	0.0176368	Myco proj 17	Myco projaff2 432AB	0.0821063	0.0427921	0.521179	6.51064e-06
Myco proj 15	Myco proj 481A2	0.013398	0	0	0.021247	Myco proj 179	Myco projaff2 432AB	0.0747503	0.0427921	0.572467	9.80182e-06
Myco proj 158B1	Myco proj 481A2	0.0248301	0	0	0.00323464	Myco proj 18	Myco projaff2 432AB	0.084121	0.0427921	0.508697	4.77701e-06
Myco proj 16	Myco proj 481A2	0.00994928	0	0	0.0175672	Myco proj 19	Myco projaff2 432AB	0.0866158	0.0427921	0.494045	3.93442e-06
Myco proj 17	Myco proj 481A2	0.00833276	0	0	0.0300733	Myco proj 20	Myco projaff2 432AB	0.0907144	0.0427921	0.471723	2.76016e-06
Myco proj 172	Myco proj 481A2	0.0245393	0.00163398	0.0665863	0.00200326	Myco proj 21	Myco projaff2 432AB	0.0821063	0.0427921	0.521179	6.51064e-06
Myco proj 179	Myco proj 481A2	0.0223261	0	0	0.00194404	Myco proj 22	Myco projaff2 432AB	0.0841247	0.0427921	0.508675	4.77701e-06
Myco proj 18	Myco proj 481A2	0.0117829	0	0	0.0114889	Myco proj 23	Myco projaff2 432AB	0.0841247	0.0427921	0.508675	4.77701e-06
Myco proj 19	Myco proj 481A2	0	0	#DIV/0!	1	Myco proj 24	Myco projaff2 432AB	0.084121	0.0427921	0.508697	4.77701e-06
Myco proj 20	Myco proj 481A2	0.0117829	0	0	0.0114889	Myco proj 25	Myco projaff2 432AB	0.0821033	0.0427921	0.521198	5.78859e-06
Myco proj 21	Myco proj 481A2	0.00833276	0	0	0.0300733	Myco proj 26	Myco projaff2 432AB	0.0821063	0.0427921	0.521179	6.51064e-06
Myco proj 22	Myco proj 481A2	0.00994928	0	0	0.0175672	Myco proj 27	Myco projaff2 432AB	0.0841174	0.0427921	0.508718	4.77701e-06
Myco proj 23	Myco proj 481A2	0.00833276	0	0	0.0300733	Myco proj 28	Myco projaff2 432AB	0.084121	0.0427921	0.508697	4.77701e-06
Myco proj 24	Myco proj 481A2	0.0117829	0	0	0.0103822	Myco proj 30	Myco projaff2 432AB	0.0841174	0.0427921	0.508718	4.18209e-06
Myco proj 25	Myco proj 481A2	0.00495037	0	0	0.0879782	Myco proj 340A1	Myco projaff2 432AB	0.084121	0.0427921	0.508697	4.18209e-06
Myco proj 26	Myco proj 481A2	0.00833276	0	0	0.0300733	Myco proj 405A	Myco projaff2 432AB	0.0744885	0.0447384	0.600608	1.73668e-05
Myco proj 27	Myco proj 481A2	0.00837463	0	0	0.0291688	Myco proj 430B6	Myco projaff2 432AB	0.0747532	0.0427921	0.572445	9.80182e-06
Myco proj 28	Myco proj 481A2	0.00825027	0	0	0.0291387	Myco proj 577A116	Myco projaff2 432AB	0.0772509	0.0427921	0.553936	7.10781e-06
Myco proj 30	Myco proj 481A2	0.0103616	0	0	0.0172544	Myco proj 581A17	Myco projaff2 432AB	0.0767775	0.0427921	0.557352	1.2061e-05
Myco proj 340A1	Myco proj 481A2	0.00656786	0	0	0.0506506	Myco proj 581A19	Myco projaff2 432AB	0.0772509	0.0427921	0.553936	7.10781e-06
Myco proj 405A	Myco proj 481A2	0.0259094	0	0	0.00127335	Myco proj 581A23	Myco projaff2 432AB	0.0772538	0.0427921	0.553916	7.10781e-06
Myco proj 408A	Myco proj 481A2	0.0254744	0	0	0.0160841	Myco proj 581A31	Myco projaff2 432AB	0.0722859	0.0427921	0.591984	1.32911e-05
Myco proj 408B1	Myco proj 481A2	0.0275935	0	0	0.00131545	Myco proj 581A33	Myco projaff2 432AB	0.0773482	0.0447411	0.578437	5.11586e-06
Myco proj 411A1	Myco proj 481A2	0.0243308	0	0	0.00197704	Myco proj 581A34	Myco projaff2 432AB	0.0727568	0.0427921	0.588152	1.32911e-05
Myco proj 412A	Myco proj 481A2	0.0257773	0	0	0.002023	Myco proj 583A15	Myco projaff2 432AB	0.0722859	0.0427921	0.591984	1.32911e-05
Myco proj 414A1	Myco proj 481A2	0.0241661	0	0	0.00124149	Myco proj 584A32	Myco projaff2 432AB	0.0772509	0.0427921	0.553936	7.10781e-06
Myco proj 414A2	Myco proj 481A2	0.0274314	0	0	0.001289	Myco proj 584A34	Myco projaff2 432AB	0.0772509	0.0427921	0.553936	7.10781e-06
Myco proj 420A1	Myco proj 481A2	0.0234112	0	0	0.00194931	Myco proj 584A47	Myco projaff2 432AB	0.0772538	0.0427921	0.553916	7.10781e-06
Myco proj 420A2	Myco proj 481A2	0.0225762	0	0	0.00507951	Myco proj 584A48	Myco projaff2 432AB	0.0747561	0.0427921	0.572423	9.93666e-06
Myco proj 423A2	Myco proj 481A2	0.0237966	0	0	0.00196435	Myco proj 584A49	Myco projaff2 432AB	0.0772509	0.0427921	0.553936	7.10781e-06
Myco proj 425A1	Myco proj 481A2	0.0222117	0	0	0.00500905	Myco proj 584A53	Myco projaff2 432AB	0.0792745	0.0427921	0.539797	7.8669e-06
Myco proj 428A1	Myco proj 481A2	0.0230491	0	0	0.00503592	Myco proj 7	Myco projaff2 432AB	0.0723518	0.0427921	0.591445	1.32911e-05
Myco proj 430A15	Myco proj 481A2	0.0262454	0	0	0.00204014	Myco proj 72	Myco projaff2 432AB	0.0841247	0.0427921	0.508675	4.77701e-06
Myco proj 430A16	Myco proj 481A2	0.021559	0	0	0.00499744	Myco proj 76	Myco projaff2 432AB	0.0866158	0.0427921	0.494045	3.93442e-06
Myco proj 430A3	Myco proj 481A2	0.0223261	0	0	0.00194483	Myco proj 8	Myco projaff2 432AB	0.084121	0.0427921	0.508697	4.18209e-06
Myco proj 430A7	Myco proj 481A2	0.0211549	0	0	0.00308843	Myco proj 84	Myco projaff2 432AB	0.084121	0.0427921	0.508697	4.77701e-06
Myco proj 430A8	Myco proj 481A2	0.0241661	0	0	0.00124149	Myco projaff1 178	Myco projaff2 432AB	0.065716	0.03317	0.504747	1.6934e-06
Myco proj 430B16	Myco proj 481A2	0.0243764	0	0	0.00198185	Myco projaff1 406A	Myco projaff2 432AB	0.0658008	0.0409267	0.621979	4.02226e-06
Myco proj 430B6	Myco proj 481A2	0.0244681	0	0	0.00198031	Myco projaff1 413A4	Myco projaff2 432AB	0.0659105	0.038922	0.590528	2.22442e-06
Myco proj 431A1	Myco proj 481A2	0.0231096	0	0	0.00312092	Myco projaff1 430B15	Myco projaff2 432AB	0.0658361	0.0332316	0.504763	1.89127e-06
Myco proj 431A12	Myco proj 481A2	0.0233796	0	0	0.00313275	Myco projaff1 581A26	Myco projaff2 432AB	0.065716	0.03317	0.504747	1.6934e-06
Myco proj 431A3	Myco proj 481A2	0.0210437	0	0	0.00304195	Myco projaff1 581A27	Myco projaff2 432AB	0.065716	0.03317	0.504747	1.6934e-06
Myco proj 431A7	Myco proj 481A2	0.0232438	0	0	0.00312677	Myco projaff1 584A61	Myco projaff2 432AB	0.065716	0.03317	0.504747	1.6934e-06
Myco proj 432B3	Myco proj 481A2	0.00582505	0	0	0.0888187	Myco projaff1 584A62	Myco projaff2 432AB	0.065716	0.03317	0.504747	1.6934e-06
Myco proj 445B	Myco proj 481A2	0.00736609	0	0	0.0508991	Myco projaff1 584A63	Myco projaff2 432AB	0.065716	0.03317	0.504747	1.6934e-06
Myco proj 481A1	Myco proj 481A2	0.00671111	0	0	0.0507196	Myco projaff2 216A3	Myco projaff2 432AB	0.0183268	0	0	0.0083797
Myco proj 581A34	Myco proj 485A	0.048986	0.00329486	0.0672611	6.03344e-05	Myco proj 10	Myco projaff2 577A88	0.0870557	0.0408533	0.469278	1.31981e-06
Myco proj 180	Myco proj 485A	0.0503697	0.00313477	0.0622351	2.90369e-05	Myco proj 15	Myco projaff2 577A88	0.0821063	0.0427921	0.521179	3.76847e-06
Myco proj 10	Myco proj 485A	0.0328672	0.00315454	0.0959785	0.000428798	Myco proj 16	Myco projaff2 577A88	0.0867198	0.0427921	0.493452	2.5185e-06
Myco proj 130xV	Myco proj 485A	0.0281241	0.00324672	0.115443	0.00231045	Myco proj 17	Myco projaff2 577A88	0.0801951	0.0427921	0.5336	4.563e-06
Myco proj 15	Myco proj 485A	0.0321997	0.00309595	0.0961482	0.00101033	Myco proj 179	Myco projaff2 577A88	0.0728263	0.0427921	0.587591	6.59763e-06
Myco proj 158B1	Myco proj 485A	0.0534358	0.00369681	0.0691823	6.88656e-05	Myco proj 18	Myco projaff2 577A88	0.0821902	0.0427921	0.520647	3.24154e-06
Myco proj 16	Myco proj 485A	0.0321997	0.00309595	0.0961482	0.000426597	Myco proj 19	Myco projaff2 577A88	0.08469	0.0427921	0.505279	2.67458e-06
Myco proj 17	Myco proj 485A	0.0308214	0.00313969	0.101867	0.000653086	Myco proj 20	Myco projaff2 577A88	0.0887479	0.0427921	0.482176	1.82041e-06
Myco proj 172	Myco proj 485A	0.0506995	0.00473176	0.0933295	4.09461e-05	Myco proj 21	Myco projaff2 577A88	0.0801951	0.0427921	0.5336	4.563e-06
Myco proj 179	Myco proj 485A	0.047639	0.00309595	0.0649876	4.19162e-05	Myco proj 22	Myco projaff2 577A88	0.0821932	0.0427921	0.520628	3.24154e-06
Myco proj 18	Myco proj 485A	0.0345928	0.00313969	0.0907612	0.000297498	Myco proj 23	Myco projaff2 577A88	0.0821932	0.0427921	0.520628	3.24154e-06
Myco proj 19	Myco proj 485A	0.0326977	0.00313969	0.0960215	0.000425326	Myco proj 24	Myco projaff2 577A88	0.0821902	0.0427921	0.520647	3.24154e-06
Myco proj 20	Myco proj 485A	0.0345928	0.00313969	0.0907612	0.000297498	Myco proj 25	Myco projaff2 577A88	0.0801927	0.0427921	0.533616	3.92034e-06
Myco proj 21	Myco proj 485A	0.0308214	0.00313969	0.101867	0.000653086	Myco proj 26	Myco projaff2 577A88	0.0801951	0.0427921	0.5336	4.563e-06
Myco proj 22	Myco proj 485A	0.0285267	0.00309595	0.108528	0.000995349	Myco proj 27	Myco projaff2 577A88	0.0821872	0.0427921	0.520666	3.24154e-06
Myco proj 23	Myco proj 485A	0.0308214	0.00313969	0.101867	0.000653086	Myco proj 28	Myco projaff2 577A88	0.0821902	0.0427921	0.520647	3.24154e-06
Myco proj 24	Myco proj 485A	0.0234987	0.00313969	0.133611	0.00361575	Myco proj 30	Myco projaff2 577A88	0.0821872	0.0427921	0.520666	2.74227e-06
Myco proj 25	Myco proj 485A	0.0326977	0.00313969	0.0960215	0.000432346	Myco proj 340A1	Myco projaff2 577A88	0.0821902	0.0427921	0.520647	2.74227e-06
Myco proj 26	Myco proj 485A	0.0308214	0.00313969	0.101867	0.000653086	Myco proj 405A	Myco projaff2 577A88	0.0725358	0.0447384	0.616777	1.19524e-05
Myco proj 27	Myco proj 485A	0.0272625	0.00315454	0.11571	0.00151803	Myco proj 430B6	Myco projaff2 577A88	0.0728287	0.0427921	0.587572	6.59763e-06
Myco proj 28	Myco proj 485A	0.0303542	0.00309595	0.101994	0.000638829	Myco proj 577A116	Myco projaff2 577A88	0.075334	0.0427921	0.568031	4.62835e-06
Myco proj 30	Myco proj 485A	0.0298787	0.00323098	0.108137	0.000983786	Myco proj 581A17	Myco projaff2 577A88	0.0748316	0.0427921	0.571845	8.12499e-06
Myco proj 340A1	Myco proj 485A	0.0303542	0.00309595	0.101994	0.000650148	Myco proj 581A19	Myco projaff2 577A88	0.075334	0.0427921	0.568031	4.62835e-06
Myco proj 405A	Myco proj 485A	0.0536407	0.00331122	0.0617297	3.02382e-05	Myco proj 581A23	Myco projaff2 577A88	0.0753364	0.0427921	0.568014	4.62835e-06
Myco proj 408A	Myco proj 485A	0.0456756	0.00350258	0.0766839	0.000140435	Myco proj 581A31	Myco projaff2 577A88	0.0703549	0.0427921	0.608232	9.24534e-06
Myco proj 408B1	Myco proj 485A	0.0548798	0.00350258	0.0638228	3.25072e-05	Myco proj 581A33	Myco projaff2 577A88	0.0754256	0.0447411	0.593182	3.29111e-06
Myco proj 411A1	Myco proj 485A	0.052335	0.00336131	0.0642267	4.27512e-05	Myco proj 581A34	Myco projaff2 577A88	0.0708524	0.0427921	0.603961	9.24534e-06
Myco proj 412A	Myco proj 485A	0.0508361	0.00353978	0.0696312	6.44377e-05	Myco proj 583A15	Myco projaff2 577A88	0.0703549	0.0427921	0.608232	9.24534e-06
Myco proj 414A1	Myco proj 485A	0.0496571	0.00309595	0.0623465	2.87071e-05	Myco proj 584A32	Myco projaff2 577A88	0.075334	0.0427921	0.568031	4.62835e-06
Myco proj 414A2	Myco proj 485A	0.0545483	0.00348428	0.0638751	3.04105e-05	Myco proj 584A34	Myco projaff2 577A88	0.075334	0.0427921	0.568031	4.62835e-06
Myco proj 420A1	Myco proj 485A	0.0502939	0.00324672	0.064555	4.16021e-05	Myco proj 584A47	Myco projaff2 577A88	0.0753364	0.0427921	0.568014	4.62835e-06
Myco proj 420A2	Myco proj 485A	0.0460709	0.00368999	0.0800936	0.000205118	Myco proj 584A48	Myco projaff2 577A88	0.0728311	0.0427921	0.587553	6.92481e-06
Myco proj 423A2	Myco proj 485A	0.0511489	0.00329486	0.064417	4.13968e-05	Myco proj 584A49	Myco projaff2 577A88	0.075334	0.0427921	0.568031	4.62835e-06
Myco proj 425A1	Myco proj 485A	0.0453137	0.00363632	0.0802476	0.000200941	Myco proj 584A53	Myco projaff2 577A88	0.0773363	0.0427921	0.553325	5.12842e-06
Myco proj 428A1	Myco proj 485A	0.0470537	0.00375935	0.0798949	0.000197316	Myco proj 7	Myco projaff2 577A88	0.0704223	0.0427921	0.60765	9.24534e-06
Myco proj 430A15	Myco proj 485A	0.0494138	0.00359708	0.072795	9.63495e-05	Myco proj 72	Myco projaff2 577A88	0.0821932	0.0427921	0.520628	3.24154e-06
Myco proj 430A16	Myco proj 485A	0.0508361	0.00353978	0.0696312	6.49482e-05	Myco proj 76	Myco projaff2 577A88	0.08469	0.0427921	0.505279	2.67458e-06
Myco proj 430A3	Myco proj 485A	0.047639	0.00309595	0.0649876	4.22443e-05	Myco proj 8	Myco projaff2 577A88	0.0821902	0.0427921	0.520647	2.74227e-06
Myco proj 430A7	Myco proj 485A	0.0473834	0.00319997	0.0675335	6.24248e-05	Myco proj 84	Myco projaff2 577A88	0.0821902	0.0427921	0.520647	3.24154e-06
Myco proj 430A8	Myco proj 485A	0.0496571	0.00309595	0.0623465	2.87071e-05	Myco projaff1 178	Myco projaff2 577A88	0.0572412	0.03317	0.579477	2.69393e-06
Myco proj 430B16	Myco proj 485A	0.0524363	0.00336697	0.0642106	4.33598e-05	Myco projaff1 406A	Myco projaff2 577A88	0.0595938	0.0409267	0.686761	5.56923e-06
Myco proj 430B6	Myco proj 485A	0.0571823	0.00337834	0.0590801	2.23369e-05	Myco projaff1 413A4	Myco projaff2 577A88	0.0573945	0.038922	0.678148	3.54999e-06
Myco proj 431A1	Myco proj 485A	0.0496286	0.00346616	0.069842	6.2026e-05	Myco projaff1 430B15	Myco projaff2 577A88	0.0573445	0.0332316	0.579509	2.98969e-06
Myco proj 431A12	Myco proj 485A	0.0502251	0.00350258	0.0697377	6.37014e-05	Myco projaff1 581A26	Myco projaff2 577A88	0.0572412	0.03317	0.579477	2.69393e-06
Myco proj 431A3	Myco proj 485A	0.0471264	0.00318468	0.0675774	5.95068e-05	Myco projaff1 581A27	Myco projaff2 577A88	0.0572412	0.03317	0.579477	2.69393e-06
Myco proj 431A7	Myco proj 485A	0.0499251	0.00348428	0.0697901	6.28483e-05	Myco projaff1 584A61	Myco projaff2 577A88	0.0572412	0.03317	0.579477	2.69393e-06
Myco proj 432B3	Myco proj 485A	0.0320641	0.00366295	0.114238	0.000988712	Myco projaff1 584A62	Myco projaff2 577A88	0.0572412	0.03317	0.579477	2.69393e-06
Myco proj 445B	Myco proj 485A	0.0322565	0.00346616	0.107456	0.000645414	Myco projaff1 584A63	Myco projaff2 577A88	0.0572412	0.03317	0.579477	2.69393e-06
Myco proj 481A1	Myco proj 485A	0.0293127	0.00317457	0.1083	0.000984926	Myco projaff2 216A3	Myco projaff2 577A88	0	0	#DIV/0!	1
Myco proj 481A2	Myco proj 485A	0.0342269	0.00327329	0.0956351	0.000425367	Myco projaff2 432AB	Myco projaff2 577A88	0.0183268	0	0	0.0083797
Myco proj 581A34	Myco proj 490A2	0.028791	0	0	0.000347803	Myco proj 10	Myco projaff2 579A24	0.0865017	0.0408533	0.472284	1.81476e-06
Myco proj 180	Myco proj 490A2	0.0256661	0	0	0.00051462	Myco proj 15	Myco projaff2 579A24	0.0816072	0.0427921	0.524367	5.06199e-06
Myco proj 10	Myco proj 490A2	0.00765653	0	0	0.0289949	Myco proj 16	Myco projaff2 579A24	0.0862103	0.0427921	0.496369	3.3881e-06
Myco proj 130xV	Myco proj 490A2	0.00787354	0	0	0.0504891	Myco proj 17	Myco projaff2 579A24	0.0796707	0.0427921	0.537112	6.11345e-06
Myco proj 15	Myco proj 490A2	0.001497	0	0	0.341219	Myco proj 179	Myco projaff2 579A24	0.0723753	0.0427921	0.591253	8.73466e-06
Myco proj 158B1	Myco proj 490A2	0.0262492	0	0	0.00129041	Myco proj 18	Myco projaff2 579A24	0.0816849	0.0427921	0.523868	4.35221e-06
Myco proj 16	Myco proj 490A2	0.00762152	0	0	0.0287687	Myco proj 19	Myco projaff2 579A24	0.084159	0.0427921	0.508467	3.59996e-06
Myco proj 17	Myco proj 490A2	0.00606958	0	0	0.0496019	Myco proj 20	Myco projaff2 579A24	0.0882561	0.0427921	0.484863	2.46604e-06
Myco proj 172	Myco proj 490A2	0.0275243	0.001497	0.0543883	0.000533473	Myco proj 21	Myco projaff2 579A24	0.0796707	0.0427921	0.537112	6.11345e-06
Myco proj 179	Myco proj 490A2	0.0262554	0	0	0.000526271	Myco proj 22	Myco projaff2 579A24	0.0816885	0.0427921	0.523845	4.35221e-06
Myco proj 18	Myco proj 490A2	0.0091876	0	0	0.0174234	Myco proj 23	Myco projaff2 579A24	0.0816885	0.0427921	0.523845	4.35221e-06
Myco proj 19	Myco proj 490A2	0.0091876	0	0	0.0170793	Myco proj 24	Myco projaff2 579A24	0.0816849	0.0427921	0.523868	4.35221e-06
Myco proj 20	Myco proj 490A2	0.0091876	0	0	0.0174234	Myco proj 25	Myco projaff2 579A24	0.0796678	0.0427921	0.537132	5.24971e-06
Myco proj 21	Myco proj 490A2	0.00606958	0	0	0.0496019	Myco proj 26	Myco projaff2 579A24	0.0796707	0.0427921	0.537112	6.11345e-06
Myco proj 22	Myco proj 490A2	0.00453163	0	0	0.0882048	Myco proj 27	Myco projaff2 579A24	0.0816813	0.0427921	0.523891	4.35221e-06
Myco proj 23	Myco proj 490A2	0.00606958	0	0	0.0496019	Myco proj 28	Myco projaff2 579A24	0.0816849	0.0427921	0.523868	4.35221e-06
Myco proj 24	Myco proj 490A2	0.00762152	0	0	0.0291363	Myco proj 30	Myco projaff2 579A24	0.0816813	0.0427921	0.523891	3.67982e-06
Myco proj 25	Myco proj 490A2	0.010768	0	0	0.0103924	Myco proj 340A1	Myco projaff2 579A24	0.0816849	0.0427921	0.523868	3.67982e-06
Myco proj 26	Myco proj 490A2	0.00606958	0	0	0.0496019	Myco proj 405A	Myco projaff2 579A24	0.0721269	0.0447384	0.620273	1.55259e-05
Myco proj 27	Myco proj 490A2	0.00302112	0	0	0.161587	Myco proj 430B6	Myco projaff2 579A24	0.0723782	0.0427921	0.591229	8.73466e-06
Myco proj 28	Myco proj 490A2	0.00606958	0	0	0.0498123	Myco proj 577A116	Myco projaff2 579A24	0.0748525	0.0427921	0.571686	6.14147e-06
Myco proj 30	Myco proj 490A2	0.00624001	0	0	0.0496457	Myco proj 581A17	Myco projaff2 579A24	0.0744017	0.0427921	0.575149	1.07076e-05
Myco proj 340A1	Myco proj 490A2	0.00620131	0	0	0.0496466	Myco proj 581A19	Myco projaff2 579A24	0.0748525	0.0427921	0.571686	6.14147e-06
Myco proj 405A	Myco proj 490A2	0.0243341	0	0	0.001288	Myco proj 581A23	Myco projaff2 579A24	0.0748553	0.0427921	0.571664	6.14147e-06
Myco proj 408A	Myco proj 490A2	0.0248521	0	0	0.0101905	Myco proj 581A31	Myco projaff2 579A24	0.069934	0.0427921	0.611893	1.22109e-05
Myco proj 408B1	Myco proj 490A2	0.0306587	0	0	0.000358586	Myco proj 581A33	Myco projaff2 579A24	0.0749467	0.0447411	0.596972	4.4718e-06
Myco proj 411A1	Myco proj 490A2	0.0275189	0	0	0.000526912	Myco proj 581A34	Myco projaff2 579A24	0.0703824	0.0427921	0.607994	1.22109e-05
Myco proj 412A	Myco proj 490A2	0.027057	0	0	0.000823995	Myco proj 583A15	Myco projaff2 579A24	0.069934	0.0427921	0.611893	1.22109e-05
Myco proj 414A1	Myco proj 490A2	0.0262985	0	0	0.000516615	Myco proj 584A32	Myco projaff2 579A24	0.0748525	0.0427921	0.571686	6.14147e-06
Myco proj 414A2	Myco proj 490A2	0.0304939	0	0	0.000353563	Myco proj 584A34	Myco projaff2 579A24	0.0748525	0.0427921	0.571686	6.14147e-06
Myco proj 420A1	Myco proj 490A2	0.0247789	0	0	0.000794785	Myco proj 584A47	Myco projaff2 579A24	0.0748553	0.0427921	0.571664	6.14147e-06
Myco proj 420A2	Myco proj 490A2	0.0222117	0	0	0.00315864	Myco proj 584A48	Myco projaff2 579A24	0.0723811	0.0427921	0.591206	9.21369e-06
Myco proj 423A2	Myco proj 490A2	0.0251526	0	0	0.000801043	Myco proj 584A49	Myco projaff2 579A24	0.0748525	0.0427921	0.571686	6.14147e-06
Myco proj 425A1	Myco proj 490A2	0.0218878	0	0	0.00311659	Myco proj 584A53	Myco projaff2 579A24	0.0768753	0.0427921	0.556643	6.80423e-06
Myco proj 428A1	Myco proj 490A2	0.0226304	0	0	0.00313669	Myco proj 7	Myco projaff2 579A24	0.0699965	0.0427921	0.611346	1.22109e-05
Myco proj 430A15	Myco proj 490A2	0.0275032	0	0	0.000829767	Myco proj 72	Myco projaff2 579A24	0.0816885	0.0427921	0.523845	4.35221e-06
Myco proj 430A16	Myco proj 490A2	0.0213051	0	0	0.0031303	Myco proj 76	Myco projaff2 579A24	0.084159	0.0427921	0.508467	3.59996e-06
Myco proj 430A3	Myco proj 490A2	0.0256661	0	0	0.000525653	Myco proj 8	Myco projaff2 579A24	0.0816849	0.0427921	0.523868	3.67982e-06
Myco proj 430A7	Myco proj 490A2	0.0226793	0	0	0.00124488	Myco proj 84	Myco projaff2 579A24	0.0816849	0.0427921	0.523868	4.35221e-06
Myco proj 430A8	Myco proj 490A2	0.0256661	0	0	0.00051462	Myco projaff1 178	Myco projaff2 579A24	0.0629828	0.03317	0.526652	1.70908e-06
Myco proj 430B16	Myco proj 490A2	0.0275663	0	0	0.000528342	Myco projaff1 406A	Myco projaff2 579A24	0.0654515	0.0409267	0.625299	3.57656e-06
Myco proj 430B6	Myco proj 490A2	0.0280002	0	0	0.000530199	Myco projaff1 413A4	Myco projaff2 579A24	0.0631757	0.038922	0.616091	2.25865e-06
Myco proj 431A1	Myco proj 490A2	0.0245904	0	0	0.001258	Myco projaff1 430B15	Myco projaff2 579A24	0.0630992	0.0332316	0.526657	1.89604e-06
Myco proj 431A12	Myco proj 490A2	0.0248521	0	0	0.00126358	Myco projaff1 581A26	Myco projaff2 579A24	0.0629828	0.03317	0.526652	1.70908e-06
Myco proj 431A3	Myco proj 490A2	0.0232824	0	0	0.00122976	Myco projaff1 581A27	Myco projaff2 579A24	0.0629828	0.03317	0.526652	1.70908e-06
Myco proj 431A7	Myco proj 490A2	0.0247206	0	0	0.00126076	Myco projaff1 584A61	Myco projaff2 579A24	0.0629828	0.03317	0.526652	1.70908e-06
Myco proj 432B3	Myco proj 490A2	0.00704191	0	0	0.0498785	Myco projaff1 584A62	Myco projaff2 579A24	0.0629828	0.03317	0.526652	1.70908e-06
Myco proj 445B	Myco proj 490A2	0.006814	0	0	0.0497929	Myco projaff1 584A63	Myco projaff2 579A24	0.0629828	0.03317	0.526652	1.70908e-06
Myco proj 481A1	Myco proj 490A2	0.00631887	0	0	0.0496929	Myco projaff2 216A3	Myco projaff2 579A24	0.00902043	0	0	0.109709
Myco proj 481A2	Myco proj 490A2	0.0103259	0	0	0.0172544	Myco projaff2 432AB	Myco projaff2 579A24	0.0127458	0	0	0.0109246
Myco proj 485A	Myco proj 490A2	0.0316327	0.0032154	0.101648	0.00098815	Myco projaff2 577A88	Myco projaff2 579A24	0.00902043	0	0	0.109709
Myco proj 581A34	Myco proj 577A109	0.00643061	0	0	0.0504959	Myco proj 10	Myco projaff2 581A12	0.0931199	0.0408533	0.438717	1.35557e-06
Myco proj 180	Myco proj 577A109	0.00319219	0.00316954	0.992904	0.0871604	Myco proj 15	Myco projaff2 581A12	0.0881894	0.0427921	0.48523	3.82892e-06
Myco proj 10	Myco proj 577A109	0.0237376	0.00316954	0.133524	0.000882142	Myco proj 16	Myco projaff2 581A12	0.092872	0.0427921	0.460764	2.57129e-06
Myco proj 130xV	Myco proj 577A109	0.0274024	0.00316954	0.115666	0.000575731	Myco proj 17	Myco projaff2 581A12	0.0862149	0.0427921	0.496342	4.64254e-06
Myco proj 15	Myco proj 577A109	0.027331	0	0	0.00145684	Myco proj 179	Myco projaff2 581A12	0.078847	0.0427921	0.542723	6.74498e-06
Myco proj 158B1	Myco proj 577A109	0.00500785	0.00329486	0.657938	0.0540202	Myco proj 18	Myco projaff2 581A12	0.0882719	0.0427921	0.484776	3.30208e-06
Myco proj 16	Myco proj 577A109	0.0200534	0.00157728	0.0786543	0.00264199	Myco proj 19	Myco projaff2 581A12	0.0907692	0.0427921	0.471438	2.72092e-06
Myco proj 17	Myco proj 577A109	0.0183743	0.00316954	0.172499	0.0033416	Myco proj 20	Myco projaff2 581A12	0.0949575	0.0427921	0.450645	1.85752e-06
Myco proj 172	Myco proj 577A109	0.00647465	0.00477696	0.737794	0.0479004	Myco proj 21	Myco projaff2 581A12	0.0862149	0.0427921	0.496342	4.64254e-06
Myco proj 179	Myco proj 577A109	0.00506744	0	0	0.090617	Myco proj 22	Myco projaff2 581A12	0.0882774	0.0427921	0.484746	3.30208e-06
Myco proj 18	Myco proj 577A109	0.0183743	0.00316954	0.172499	0.0033416	Myco proj 23	Myco projaff2 581A12	0.0882774	0.0427921	0.484746	3.30208e-06
Myco proj 19	Myco proj 577A109	0.0219322	0.00316954	0.144515	0.00135696	Myco proj 24	Myco projaff2 581A12	0.0882719	0.0427921	0.484776	3.30208e-06
Myco proj 20	Myco proj 577A109	0.0148854	0.00316954	0.21293	0.00843148	Myco proj 25	Myco projaff2 581A12	0.0862103	0.0427921	0.496369	3.99926e-06
Myco proj 21	Myco proj 577A109	0.0183743	0.00316954	0.172499	0.0033416	Myco proj 26	Myco projaff2 581A12	0.0862149	0.0427921	0.496342	4.64254e-06
Myco proj 22	Myco proj 577A109	0.023676	0	0	0.00126091	Myco proj 27	Myco projaff2 581A12	0.0882666	0.0427921	0.484805	3.30208e-06
Myco proj 23	Myco proj 577A109	0.0183743	0.00316954	0.172499	0.0033416	Myco proj 28	Myco projaff2 581A12	0.0882719	0.0427921	0.484776	3.30208e-06
Myco proj 24	Myco proj 577A109	0.0274024	0.00316954	0.115666	0.000379342	Myco proj 30	Myco projaff2 581A12	0.0882666	0.0427921	0.484805	2.80085e-06
Myco proj 25	Myco proj 577A109	0.0255609	0.00316954	0.123999	0.000580323	Myco proj 340A1	Myco projaff2 581A12	0.0882719	0.0427921	0.484776	2.80085e-06
Myco proj 26	Myco proj 577A109	0.0183743	0.00316954	0.172499	0.0033416	Myco proj 405A	Myco projaff2 581A12	0.078637	0.0447384	0.568923	1.21754e-05
Myco proj 27	Myco proj 577A109	0.0219322	0.00316954	0.144515	0.0013671	Myco proj 430B6	Myco projaff2 581A12	0.0788514	0.0427921	0.542693	6.74498e-06
Myco proj 28	Myco proj 577A109	0.0221361	0	0	0.00195137	Myco proj 577A116	Myco projaff2 581A12	0.0813511	0.0427921	0.526017	4.7369e-06
Myco proj 30	Myco proj 577A109	0.0237376	0.00316954	0.133524	0.000882142	Myco proj 581A17	Myco projaff2 581A12	0.080923	0.0427921	0.5288	8.30469e-06
Myco proj 340A1	Myco proj 577A109	0.0175079	0	0	0.00784973	Myco proj 581A19	Myco projaff2 581A12	0.0813511	0.0427921	0.526017	4.7369e-06
Myco proj 405A	Myco proj 577A109	0.0122146	0	0	0.0108326	Myco proj 581A23	Myco projaff2 581A12	0.0813556	0.0427921	0.525988	4.7369e-06
Myco proj 408A	Myco proj 577A109	0.0203309	0	0	0.0090524	Myco proj 581A31	Myco projaff2 581A12	0.0763809	0.0427921	0.560246	9.44163e-06
Myco proj 408B1	Myco proj 577A109	0.00322577	0	0	0.16168	Myco proj 581A33	Myco projaff2 581A12	0.081463	0.0447411	0.54922	3.40391e-06
Myco proj 411A1	Myco proj 577A109	0.00481497	0.00316954	0.658268	0.0539906	Myco proj 581A34	Myco projaff2 581A12	0.0768119	0.0427921	0.557102	9.44163e-06
Myco proj 412A	Myco proj 577A109	0.00486212	0	0	0.088297	Myco proj 583A15	Myco projaff2 581A12	0.0763809	0.0427921	0.560246	9.44163e-06
Myco proj 414A1	Myco proj 577A109	0.00507601	0	0	0.0883423	Myco proj 584A32	Myco projaff2 581A12	0.0813511	0.0427921	0.526017	4.7369e-06
Myco proj 414A2	Myco proj 577A109	0.00651439	0	0	0.0497034	Myco proj 584A34	Myco projaff2 581A12	0.0813511	0.0427921	0.526017	4.7369e-06
Myco proj 420A1	Myco proj 577A109	0.00479989	0	0	0.0905205	Myco proj 584A47	Myco projaff2 581A12	0.0813556	0.0427921	0.525988	4.7369e-06
Myco proj 420A2	Myco proj 577A109	0.00499951	0.00328944	0.657952	0.0534924	Myco proj 584A48	Myco projaff2 581A12	0.0788559	0.0427921	0.542662	7.06883e-06
Myco proj 423A2	Myco proj 577A109	0.00486212	0	0	0.0905682	Myco proj 584A49	Myco projaff2 581A12	0.0813511	0.0427921	0.526017	4.7369e-06
Myco proj 425A1	Myco proj 577A109	0.00493374	0.00324672	0.658065	0.0538073	Myco proj 584A53	Myco projaff2 581A12	0.0834217	0.0427921	0.512961	5.25398e-06
Myco proj 428A1	Myco proj 577A109	0.00513685	0	0	0.0908765	Myco proj 7	Myco projaff2 581A12	0.0764494	0.0427921	0.559744	9.44163e-06
Myco proj 430A15	Myco proj 577A109	0.00493409	0	0	0.0883619	Myco proj 72	Myco projaff2 581A12	0.0882774	0.0427921	0.484746	3.30208e-06
Myco proj 430A16	Myco proj 577A109	0.00651439	0	0	0.049708	Myco proj 76	Myco projaff2 581A12	0.0907692	0.0427921	0.471438	2.72092e-06
Myco proj 430A3	Myco proj 577A109	0.00643061	0	0	0.0505083	Myco proj 8	Myco projaff2 581A12	0.0882719	0.0427921	0.484776	2.80085e-06
Myco proj 430A7	Myco proj 577A109	0.00807703	0	0	0.0298923	Myco proj 84	Myco projaff2 581A12	0.0882719	0.0427921	0.484776	3.30208e-06
Myco proj 430A8	Myco proj 577A109	0.00479778	0.00157728	0.328753	0.215323	Myco projaff1 178	Myco projaff2 581A12	0.0672622	0.03317	0.493144	1.77381e-06
Myco proj 430B16	Myco proj 577A109	0.00482271	0.00317457	0.658255	0.0543275	Myco projaff1 406A	Myco projaff2 581A12	0.0697971	0.0409267	0.586367	3.67375e-06
Myco proj 430B6	Myco proj 577A109	0.00500822	0	0	0.0883329	Myco projaff1 413A4	Myco projaff2 581A12	0.0674775	0.038922	0.576815	2.33972e-06
Myco proj 431A1	Myco proj 577A109	0.00486212	0	0	0.0905682	Myco projaff1 430B15	Myco projaff2 581A12	0.0673878	0.0332316	0.49314	1.97173e-06
Myco proj 431A12	Myco proj 577A109	0.00486212	0	0	0.0905682	Myco projaff1 581A26	Myco projaff2 581A12	0.0672622	0.03317	0.493144	1.77381e-06
Myco proj 431A3	Myco proj 577A109	0.0051106	0	0	0.0906667	Myco projaff1 581A27	Myco projaff2 581A12	0.0672622	0.03317	0.493144	1.77381e-06
Myco proj 431A7	Myco proj 577A109	0.00486212	0	0	0.0905682	Myco projaff1 584A61	Myco projaff2 581A12	0.0672622	0.03317	0.493144	1.77381e-06
Myco proj 432B3	Myco proj 577A109	0.0153681	0.00326794	0.212645	0.0082865	Myco projaff1 584A62	Myco projaff2 581A12	0.0672622	0.03317	0.493144	1.77381e-06
Myco proj 445B	Myco proj 577A109	0.0174469	0	0	0.00787841	Myco projaff1 584A63	Myco projaff2 581A12	0.0672622	0.03317	0.493144	1.77381e-06
Myco proj 481A1	Myco proj 577A109	0.0160103	0	0	0.0128639	Myco projaff2 216A3	Myco projaff2 581A12	0.0126844	0	0	0.116783
Myco proj 481A2	Myco proj 577A109	0.0257773	0	0	0.002023	Myco projaff2 432AB	Myco projaff2 581A12	0.0126912	0	0	0.0364969
Myco proj 485A	Myco proj 577A109	0.055555	0.00353978	0.0637166	3.29951e-05	Myco projaff2 577A88	Myco projaff2 581A12	0.0126844	0	0	0.116783
Myco proj 490A2	Myco proj 577A109	0.0251195	0	0	0.00127096	Myco projaff2 579A24	Myco projaff2 581A12	0.00721586	0	0	0.194983
Myco proj 581A34	Myco proj 577A116	0.00603297	0	0	0.0495687	Myco proj 10	Myco projaff2 581A20	0.0911448	0.0408533	0.448224	1.01741e-06
Myco proj 180	Myco proj 577A116	0.001454	0.00144927	0.996747	0.22607	Myco proj 15	Myco projaff2 581A20	0.086197	0.0427921	0.496445	2.97134e-06
Myco proj 10	Myco proj 577A116	0.0215896	0.00144927	0.0671283	0.00106631	Myco proj 16	Myco projaff2 581A20	0.0908596	0.0427921	0.470969	1.93236e-06
Myco proj 130xV	Myco proj 577A116	0.0269574	0.00146843	0.054472	0.000451352	Myco proj 17	Myco projaff2 581A20	0.0842479	0.0427921	0.507931	3.59996e-06
Myco proj 15	Myco proj 577A116	0.0264621	0	0	0.0008983	Myco proj 179	Myco projaff2 581A20	0.0768682	0.0427921	0.556694	5.12842e-06
Myco proj 158B1	Myco proj 577A116	0.00673117	0.00165016	0.245152	0.0448646	Myco proj 18	Myco projaff2 581A20	0.0862823	0.0427921	0.495955	2.5185e-06
Myco proj 16	Myco proj 577A116	0.0198701	0	0	0.00187358	Myco proj 19	Myco projaff2 581A20	0.0887847	0.0427921	0.481976	2.0769e-06
Myco proj 17	Myco proj 577A116	0.0183381	0.00144927	0.0790307	0.00262998	Myco proj 20	Myco projaff2 581A20	0.0929243	0.0427921	0.460505	1.39759e-06
Myco proj 172	Myco proj 577A116	0.00591864	0.00291118	0.491867	0.0695581	Myco proj 21	Myco projaff2 581A20	0.0842479	0.0427921	0.507931	3.59996e-06
Myco proj 179	Myco proj 577A116	0.00460113	0	0	0.088149	Myco proj 22	Myco projaff2 581A20	0.0862866	0.0427921	0.49593	2.5185e-06
Myco proj 18	Myco proj 577A116	0.0215896	0.00144927	0.0671283	0.00107205	Myco proj 23	Myco projaff2 581A20	0.0862866	0.0427921	0.49593	2.5185e-06
Myco proj 19	Myco proj 577A116	0.0199565	0.00144927	0.0726215	0.00166432	Myco proj 24	Myco projaff2 581A20	0.0862823	0.0427921	0.495955	2.5185e-06
Myco proj 20	Myco proj 577A116	0.0215896	0.00144927	0.0671283	0.00107205	Myco proj 25	Myco projaff2 581A20	0.0842443	0.0427921	0.507952	3.04764e-06
Myco proj 21	Myco proj 577A116	0.0183381	0.00144927	0.0790307	0.00262998	Myco proj 26	Myco projaff2 581A20	0.0842479	0.0427921	0.507931	3.59996e-06
Myco proj 22	Myco proj 577A116	0.0231363	0	0	0.000777932	Myco proj 27	Myco projaff2 581A20	0.086278	0.0427921	0.495979	2.5185e-06
Myco proj 23	Myco proj 577A116	0.0183381	0.00144927	0.0790307	0.00262998	Myco proj 28	Myco projaff2 581A20	0.0862823	0.0427921	0.495955	2.5185e-06
Myco proj 24	Myco proj 577A116	0.0265784	0.00144927	0.0545281	0.000295094	Myco proj 30	Myco projaff2 581A20	0.086278	0.0427921	0.495979	2.10224e-06
Myco proj 25	Myco proj 577A116	0.0232375	0.00144927	0.0623679	0.000691814	Myco proj 340A1	Myco projaff2 581A20	0.0862823	0.0427921	0.495955	2.10224e-06
Myco proj 26	Myco proj 577A116	0.0183381	0.00144927	0.0790307	0.00262998	Myco proj 405A	Myco projaff2 581A20	0.0766251	0.0447384	0.583861	9.38358e-06
Myco proj 27	Myco proj 577A116	0.0215896	0.00144927	0.0671283	0.00106631	Myco proj 430B6	Myco projaff2 581A20	0.0768717	0.0427921	0.556669	5.12842e-06
Myco proj 28	Myco proj 577A116	0.0217293	0	0	0.00120321	Myco proj 577A116	Myco projaff2 581A20	0.0793796	0.0427921	0.539082	3.54519e-06
Myco proj 30	Myco proj 577A116	0.0251349	0.00146199	0.0581656	0.000448217	Myco proj 581A17	Myco projaff2 581A20	0.0789176	0.0427921	0.542238	6.31814e-06
Myco proj 340A1	Myco proj 577A116	0.0208916	0	0	0.0018953	Myco proj 581A19	Myco projaff2 581A20	0.0793796	0.0427921	0.539082	3.54519e-06
Myco proj 405A	Myco proj 577A116	0.00809009	0	0	0.0288736	Myco proj 581A23	Myco projaff2 581A20	0.079383	0.0427921	0.539058	3.54519e-06
Myco proj 408A	Myco proj 577A116	0.0148728	0	0	0.0402528	Myco proj 581A31	Myco projaff2 581A20	0.0743946	0.0427921	0.575204	7.30238e-06
Myco proj 408B1	Myco proj 577A116	0.0048153	0	0	0.0882735	Myco proj 581A33	Myco projaff2 581A20	0.0794843	0.0447411	0.562893	2.53108e-06
Myco proj 411A1	Myco proj 577A116	0.00305625	0.00151515	0.495753	0.130072	Myco proj 581A34	Myco projaff2 581A20	0.0748553	0.0427921	0.571664	7.30238e-06
Myco proj 412A	Myco proj 577A116	0.00322577	0	0	0.16168	Myco proj 583A15	Myco projaff2 581A20	0.0743946	0.0427921	0.575204	7.30238e-06
Myco proj 414A1	Myco proj 577A116	0.0046082	0	0	0.0878554	Myco proj 584A32	Myco projaff2 581A20	0.0793796	0.0427921	0.539082	3.54519e-06
Myco proj 414A2	Myco proj 577A116	0.00479222	0	0	0.0879173	Myco proj 584A34	Myco projaff2 581A20	0.0793796	0.0427921	0.539082	3.54519e-06
Myco proj 420A1	Myco proj 577A116	0	0	#DIV/0!	1	Myco proj 584A47	Myco projaff2 581A20	0.079383	0.0427921	0.539058	3.54519e-06
Myco proj 420A2	Myco proj 577A116	-2.02887e-06	0.00164744	-812.001	0.394008	Myco proj 584A48	Myco projaff2 581A20	0.0768753	0.0427921	0.556643	5.46868e-06
Myco proj 423A2	Myco proj 577A116	0	0	#DIV/0!	1	Myco proj 584A49	Myco projaff2 581A20	0.0793796	0.0427921	0.539082	3.54519e-06
Myco proj 425A1	Myco proj 577A116	-1.97651e-06	0.00162601	-822.667	0.395076	Myco proj 584A53	Myco projaff2 581A20	0.0814246	0.0427921	0.525543	3.93356e-06
Myco proj 428A1	Myco proj 577A116	0	0	#DIV/0!	1	Myco proj 7	Myco projaff2 581A20	0.0744641	0.0427921	0.574667	7.30238e-06
Myco proj 430A15	Myco proj 577A116	0.00327329	0	0	0.161711	Myco proj 72	Myco projaff2 581A20	0.0862866	0.0427921	0.49593	2.5185e-06
Myco proj 430A16	Myco proj 577A116	0.00486212	0	0	0.0879313	Myco proj 76	Myco projaff2 581A20	0.0887847	0.0427921	0.481976	2.0769e-06
Myco proj 430A3	Myco proj 577A116	0.00438588	0	0	0.0880959	Myco proj 8	Myco projaff2 581A20	0.0862823	0.0427921	0.495955	2.10224e-06
Myco proj 430A7	Myco proj 577A116	0.00438588	0	0	0.0877351	Myco proj 84	Myco projaff2 581A20	0.0862823	0.0427921	0.495955	2.5185e-06
Myco proj 430A8	Myco proj 577A116	0.00144927	0	0	0.321471	Myco projaff1 178	Myco projaff2 581A20	0.060679	0.03317	0.546646	2.18477e-06
Myco proj 430B16	Myco proj 577A116	0.00618004	0.00151745	0.24554	0.0446612	Myco projaff1 406A	Myco projaff2 581A20	0.0631227	0.0409267	0.648368	4.52424e-06
Myco proj 430B6	Myco proj 577A116	0.00642028	0	0	0.0504255	Myco projaff1 413A4	Myco projaff2 581A20	0.0608641	0.038922	0.63949	2.88906e-06
Myco proj 431A1	Myco proj 577A116	0	0	#DIV/0!	1	Myco projaff1 430B15	Myco projaff2 581A20	0.0607913	0.0332316	0.546651	2.41776e-06
Myco proj 431A12	Myco proj 577A116	0	0	#DIV/0!	1	Myco projaff1 581A26	Myco projaff2 581A20	0.060679	0.03317	0.546646	2.18477e-06
Myco proj 431A3	Myco proj 577A116	0.00463669	0	0	0.0881702	Myco projaff1 581A27	Myco projaff2 581A20	0.060679	0.03317	0.546646	2.18477e-06
Myco proj 431A7	Myco proj 577A116	0	0	#DIV/0!	1	Myco projaff1 584A61	Myco projaff2 581A20	0.060679	0.03317	0.546646	2.18477e-06
Myco proj 432B3	Myco proj 577A116	0.0172018	0.00163666	0.0951447	0.00670509	Myco projaff1 584A62	Myco projaff2 581A20	0.060679	0.03317	0.546646	2.18477e-06
Myco proj 445B	Myco proj 577A116	0.0207168	0	0	0.00308283	Myco projaff1 584A63	Myco projaff2 581A20	0.060679	0.03317	0.546646	2.18477e-06
Myco proj 481A1	Myco proj 577A116	0.0195686	0	0	0.00302877	Myco projaff2 216A3	Myco projaff2 581A20	0.00906118	0	0	0.111786
Myco proj 481A2	Myco proj 577A116	0.0230379	0	0	0.00193857	Myco projaff2 432AB	Myco projaff2 581A20	0.0164336	0	0	0.00428333
Myco proj 485A	Myco proj 577A116	0.0494669	0.00319997	0.064689	4.12307e-05	Myco projaff2 577A88	Myco projaff2 581A20	0.00906118	0	0	0.111786
Myco proj 490A2	Myco proj 577A116	0.0244161	0	0	0.000790019	Myco projaff2 579A24	Myco projaff2 581A20	0.00358071	0	0	0.162139
Myco proj 577A109	Myco proj 577A116	0.00480758	0	0	0.0905205	Myco projaff2 581A12	Myco projaff2 581A20	0.0108638	0	0	0.0619796
Myco proj 581A34	Myco proj 580A3	0.00603297	0	0	0.0495687	Myco proj 10	Myco projaff2 581A28	0.0885355	0.0408533	0.461434	2.03673e-06
Myco proj 180	Myco proj 580A3	0.001454	0.00144927	0.996747	0.22607	Myco proj 15	Myco projaff2 581A28	0.0836452	0.0427921	0.511591	5.61724e-06
Myco proj 10	Myco proj 580A3	0.0215896	0.00144927	0.0671283	0.00106631	Myco proj 16	Myco projaff2 581A28	0.0882719	0.0427921	0.484776	3.7678e-06
Myco proj 130xV	Myco proj 580A3	0.0269574	0.00146843	0.054472	0.000451352	Myco proj 17	Myco projaff2 581A28	0.0816885	0.0427921	0.523845	6.78138e-06
Myco proj 15	Myco proj 580A3	0.0264621	0	0	0.0008983	Myco proj 179	Myco projaff2 581A28	0.0743911	0.0427921	0.575231	9.66627e-06
Myco proj 158B1	Myco proj 580A3	0.00673117	0.00165016	0.245152	0.0448646	Myco proj 18	Myco projaff2 581A28	0.0837228	0.0427921	0.511116	4.83314e-06
Myco proj 16	Myco proj 580A3	0.0198701	0	0	0.00187358	Myco proj 19	Myco projaff2 581A28	0.086197	0.0427921	0.496445	3.99926e-06
Myco proj 17	Myco proj 580A3	0.0183381	0.00144927	0.0790307	0.00262998	Myco proj 20	Myco projaff2 581A28	0.0903366	0.0427921	0.473696	2.74815e-06
Myco proj 172	Myco proj 580A3	0.00591864	0.00291118	0.491867	0.0695581	Myco proj 21	Myco projaff2 581A28	0.0816885	0.0427921	0.523845	6.78138e-06
Myco proj 179	Myco proj 580A3	0.00460113	0	0	0.088149	Myco proj 22	Myco projaff2 581A28	0.0837272	0.0427921	0.51109	4.83314e-06
Myco proj 18	Myco proj 580A3	0.0215896	0.00144927	0.0671283	0.00107205	Myco proj 23	Myco projaff2 581A28	0.0837272	0.0427921	0.51109	4.83314e-06
Myco proj 19	Myco proj 580A3	0.0199565	0.00144927	0.0726215	0.00166432	Myco proj 24	Myco projaff2 581A28	0.0837228	0.0427921	0.511116	4.83314e-06
Myco proj 20	Myco proj 580A3	0.0215896	0.00144927	0.0671283	0.00107205	Myco proj 25	Myco projaff2 581A28	0.0816849	0.0427921	0.523868	5.8275e-06
Myco proj 21	Myco proj 580A3	0.0183381	0.00144927	0.0790307	0.00262998	Myco proj 26	Myco projaff2 581A28	0.0816885	0.0427921	0.523845	6.78138e-06
Myco proj 22	Myco proj 580A3	0.0231363	0	0	0.000777932	Myco proj 27	Myco projaff2 581A28	0.0837186	0.0427921	0.511142	4.83314e-06
Myco proj 23	Myco proj 580A3	0.0183381	0.00144927	0.0790307	0.00262998	Myco proj 28	Myco projaff2 581A28	0.0837228	0.0427921	0.511116	4.83314e-06
Myco proj 24	Myco proj 580A3	0.0265784	0.00144927	0.0545281	0.000295094	Myco proj 30	Myco projaff2 581A28	0.0837186	0.0427921	0.511142	4.08935e-06
Myco proj 25	Myco proj 580A3	0.0232375	0.00144927	0.0623679	0.000691814	Myco proj 340A1	Myco projaff2 581A28	0.0837228	0.0427921	0.511116	4.08935e-06
Myco proj 26	Myco proj 580A3	0.0183381	0.00144927	0.0790307	0.00262998	Myco proj 405A	Myco projaff2 581A28	0.0741683	0.0447384	0.603201	1.70533e-05
Myco proj 27	Myco proj 580A3	0.0215896	0.00144927	0.0671283	0.00106631	Myco proj 430B6	Myco projaff2 581A28	0.0743946	0.0427921	0.575204	9.66627e-06
Myco proj 28	Myco proj 580A3	0.0217293	0	0	0.00120321	Myco proj 577A116	Myco projaff2 581A28	0.0768682	0.0427921	0.556694	6.80423e-06
Myco proj 30	Myco proj 580A3	0.0251349	0.00146199	0.0581656	0.000448217	Myco proj 581A17	Myco projaff2 581A28	0.0764404	0.0427921	0.559809	1.18307e-05
Myco proj 340A1	Myco proj 580A3	0.0208916	0	0	0.0018953	Myco proj 581A19	Myco projaff2 581A28	0.0768682	0.0427921	0.556694	6.80423e-06
Myco proj 405A	Myco proj 580A3	0.00809009	0	0	0.0288736	Myco proj 581A23	Myco projaff2 581A28	0.0768717	0.0427921	0.556669	6.80423e-06
Myco proj 408A	Myco proj 580A3	0.0148728	0	0	0.0402528	Myco proj 581A31	Myco projaff2 581A28	0.0719504	0.0427921	0.594745	1.34975e-05
Myco proj 408B1	Myco proj 580A3	0.0048153	0	0	0.0882735	Myco proj 581A33	Myco projaff2 581A28	0.0769692	0.0447411	0.581285	5.01085e-06
Myco proj 411A1	Myco proj 580A3	0.00305625	0.00151515	0.495753	0.130072	Myco proj 581A34	Myco projaff2 581A28	0.0723782	0.0427921	0.591229	1.34975e-05
Myco proj 412A	Myco proj 580A3	0.00322577	0	0	0.16168	Myco proj 583A15	Myco projaff2 581A28	0.0719504	0.0427921	0.594745	1.34975e-05
Myco proj 414A1	Myco proj 580A3	0.0046082	0	0	0.0878554	Myco proj 584A32	Myco projaff2 581A28	0.0768682	0.0427921	0.556694	6.80423e-06
Myco proj 414A2	Myco proj 580A3	0.00479222	0	0	0.0879173	Myco proj 584A34	Myco projaff2 581A28	0.0768682	0.0427921	0.556694	6.80423e-06
Myco proj 420A1	Myco proj 580A3	0	0	#DIV/0!	1	Myco proj 584A47	Myco projaff2 581A28	0.0768717	0.0427921	0.556669	6.80423e-06
Myco proj 420A2	Myco proj 580A3	-2.02887e-06	0.00164744	-812.001	0.394008	Myco proj 584A48	Myco projaff2 581A28	0.0743981	0.0427921	0.575177	1.02081e-05
Myco proj 423A2	Myco proj 580A3	0	0	#DIV/0!	1	Myco proj 584A49	Myco projaff2 581A28	0.0768682	0.0427921	0.556694	6.80423e-06
Myco proj 425A1	Myco proj 580A3	-1.97651e-06	0.00162601	-822.667	0.395076	Myco proj 584A53	Myco projaff2 581A28	0.0789132	0.0427921	0.542268	7.54072e-06
Myco proj 428A1	Myco proj 580A3	0	0	#DIV/0!	1	Myco proj 7	Myco projaff2 581A28	0.0720136	0.0427921	0.594223	1.34975e-05
Myco proj 430A15	Myco proj 580A3	0.00327329	0	0	0.161711	Myco proj 72	Myco projaff2 581A28	0.0837272	0.0427921	0.51109	4.83314e-06
Myco proj 430A16	Myco proj 580A3	0.00486212	0	0	0.0879313	Myco proj 76	Myco projaff2 581A28	0.086197	0.0427921	0.496445	3.99926e-06
Myco proj 430A3	Myco proj 580A3	0.00438588	0	0	0.0880959	Myco proj 8	Myco projaff2 581A28	0.0837228	0.0427921	0.511116	4.08935e-06
Myco proj 430A7	Myco proj 580A3	0.00438588	0	0	0.0877351	Myco proj 84	Myco projaff2 581A28	0.0837228	0.0427921	0.511116	4.83314e-06
Myco proj 430A8	Myco proj 580A3	0.00144927	0	0	0.321471	Myco projaff1 178	Myco projaff2 581A28	0.0649356	0.03317	0.510814	2.00871e-06
Myco proj 430B16	Myco proj 580A3	0.00618004	0.00151745	0.24554	0.0446612	Myco projaff1 406A	Myco projaff2 581A28	0.0674439	0.0409267	0.606825	4.14247e-06
Myco proj 430B6	Myco proj 580A3	0.00642028	0	0	0.0504255	Myco projaff1 413A4	Myco projaff2 581A28	0.0651427	0.038922	0.597488	2.6584e-06
Myco proj 431A1	Myco proj 580A3	0	0	#DIV/0!	1	Myco projaff1 430B15	Myco projaff2 581A28	0.0650569	0.0332316	0.510809	2.22223e-06
Myco proj 431A12	Myco proj 580A3	0	0	#DIV/0!	1	Myco projaff1 581A26	Myco projaff2 581A28	0.0649356	0.03317	0.510814	2.00871e-06
Myco proj 431A3	Myco proj 580A3	0.00463669	0	0	0.0881702	Myco projaff1 581A27	Myco projaff2 581A28	0.0649356	0.03317	0.510814	2.00871e-06
Myco proj 431A7	Myco proj 580A3	0	0	#DIV/0!	1	Myco projaff1 584A61	Myco projaff2 581A28	0.0649356	0.03317	0.510814	2.00871e-06
Myco proj 432B3	Myco proj 580A3	0.0172018	0.00163666	0.0951447	0.00670509	Myco projaff1 584A62	Myco projaff2 581A28	0.0649356	0.03317	0.510814	2.00871e-06
Myco proj 445B	Myco proj 580A3	0.0207168	0	0	0.00308283	Myco projaff1 584A63	Myco projaff2 581A28	0.0649356	0.03317	0.510814	2.00871e-06
Myco proj 481A1	Myco proj 580A3	0.0195686	0	0	0.00302877	Myco projaff2 216A3	Myco projaff2 581A28	0.010865	0	0	0.201282
Myco proj 481A2	Myco proj 580A3	0.0230379	0	0	0.00193857	Myco projaff2 432AB	Myco projaff2 581A28	0.0145543	0	0	0.0221135
Myco proj 485A	Myco proj 580A3	0.0494669	0.00319997	0.064689	4.12307e-05	Myco projaff2 577A88	Myco projaff2 581A28	0.010865	0	0	0.201282
Myco proj 490A2	Myco proj 580A3	0.0244161	0	0	0.000790019	Myco projaff2 579A24	Myco projaff2 581A28	0.00179109	0	0	0.320019
Myco proj 577A109	Myco proj 580A3	0.00480758	0	0	0.0905205	Myco projaff2 581A12	Myco projaff2 581A28	0.00905992	0	0	0.354455
Myco proj 577A116	Myco proj 580A3	0	0	#DIV/0!	1	Myco projaff2 581A20	Myco projaff2 581A28	0.005389	0	0	0.365682
Myco proj 581A34	Myco proj 581A17	0.0106858	0	0	0.0102659	Myco proj 10	Myco projaff2 581A29	0.0906007	0.0408533	0.450916	2.28663e-06
Myco proj 180	Myco proj 581A17	0.00903304	0.00146627	0.162323	0.0163491	Myco proj 15	Myco projaff2 581A29	0.0857147	0.0427921	0.499239	6.23526e-06
Myco proj 10	Myco proj 581A17	0.0202045	0.00146627	0.0725715	0.00168036	Myco proj 16	Myco projaff2 581A29	0.0903681	0.0427921	0.473531	4.19138e-06
Myco proj 130xV	Myco proj 581A17	0.025214	0.00146627	0.058153	0.00069278	Myco proj 17	Myco projaff2 581A29	0.0837361	0.0427921	0.511035	7.52447e-06
Myco proj 15	Myco proj 581A17	0.0251421	0	0	0.0013971	Myco proj 179	Myco projaff2 581A29	0.0764361	0.0427921	0.559841	1.07002e-05
Myco proj 158B1	Myco proj 581A17	0.0101826	0.00164744	0.16179	0.0163676	Myco proj 18	Myco projaff2 581A29	0.0857924	0.0427921	0.498786	5.36884e-06
Myco proj 16	Myco proj 581A17	0.0184839	0	0	0.00298765	Myco proj 19	Myco projaff2 581A29	0.0882666	0.0427921	0.484805	4.44425e-06
Myco proj 17	Myco proj 581A17	0.0169402	0.00146627	0.0865556	0.00421104	Myco proj 20	Myco projaff2 581A29	0.0924529	0.0427921	0.462853	3.06355e-06
Myco proj 172	Myco proj 581A17	0.0106284	0.00294548	0.277133	0.0154532	Myco proj 21	Myco projaff2 581A29	0.0837361	0.0427921	0.511035	7.52447e-06
Myco proj 179	Myco proj 581A17	0.00946289	0	0	0.0171029	Myco proj 22	Myco projaff2 581A29	0.0857978	0.0427921	0.498755	5.36884e-06
Myco proj 18	Myco proj 581A17	0.0202045	0.00146627	0.0725715	0.00167756	Myco proj 23	Myco projaff2 581A29	0.0857978	0.0427921	0.498755	5.36884e-06
Myco proj 19	Myco proj 581A17	0.018565	0.00146627	0.0789807	0.00265131	Myco proj 24	Myco projaff2 581A29	0.0857924	0.0427921	0.498786	5.36884e-06
Myco proj 20	Myco proj 581A17	0.0202045	0.00146627	0.0725715	0.00167756	Myco proj 25	Myco projaff2 581A29	0.0837316	0.0427921	0.511063	6.47081e-06
Myco proj 21	Myco proj 581A17	0.0169402	0.00146627	0.0865556	0.00421104	Myco proj 26	Myco projaff2 581A29	0.0837361	0.0427921	0.511035	7.52447e-06
Myco proj 22	Myco proj 581A17	0.0217969	0	0	0.00120367	Myco proj 27	Myco projaff2 581A29	0.0857871	0.0427921	0.498817	5.36884e-06
Myco proj 23	Myco proj 581A17	0.0169402	0.00146627	0.0865556	0.00421104	Myco proj 28	Myco projaff2 581A29	0.0857924	0.0427921	0.498786	5.36884e-06
Myco proj 24	Myco proj 581A17	0.025214	0.00146627	0.058153	0.00045907	Myco proj 30	Myco projaff2 581A29	0.0857871	0.0427921	0.498817	4.54588e-06
Myco proj 25	Myco proj 581A17	0.0218591	0.00146627	0.0670784	0.00107734	Myco proj 340A1	Myco projaff2 581A29	0.0857924	0.0427921	0.498786	4.54588e-06
Myco proj 26	Myco proj 581A17	0.0169402	0.00146627	0.0865556	0.00421104	Myco proj 405A	Myco projaff2 581A29	0.0762412	0.0447384	0.5868	1.87359e-05
Myco proj 27	Myco proj 581A17	0.0202045	0.00146627	0.0725715	0.00168036	Myco proj 430B6	Myco projaff2 581A29	0.0764404	0.0427921	0.559809	1.07002e-05
Myco proj 28	Myco proj 581A17	0.0203681	0	0	0.00189006	Myco proj 577A116	Myco projaff2 581A29	0.0789132	0.0427921	0.542268	7.54072e-06
Myco proj 30	Myco proj 581A17	0.0218591	0.00146627	0.0670784	0.00107229	Myco proj 581A17	Myco projaff2 581A29	0.078511	0.0427921	0.545046	1.30752e-05
Myco proj 340A1	Myco proj 581A17	0.0194734	0	0	0.002992	Myco proj 581A19	Myco projaff2 581A29	0.0789132	0.0427921	0.542268	7.54072e-06
Myco proj 405A	Myco proj 581A17	0.00975519	0	0	0.0171388	Myco proj 581A23	Myco projaff2 581A29	0.0789176	0.0427921	0.542238	7.54072e-06
Myco proj 408A	Myco proj 581A17	0.018358	0	0	0.0148365	Myco proj 581A31	Myco projaff2 581A29	0.0739962	0.0427921	0.578301	1.49236e-05
Myco proj 408B1	Myco proj 581A17	0.0114552	0	0	0.0103358	Myco proj 581A33	Myco projaff2 581A29	0.0790218	0.0447411	0.566187	5.61654e-06
Myco proj 411A1	Myco proj 581A17	0.0093279	0.00151286	0.162186	0.0161371	Myco proj 581A34	Myco projaff2 581A29	0.0744017	0.0427921	0.575149	1.49236e-05
Myco proj 412A	Myco proj 581A17	0.00986748	0	0	0.0172068	Myco proj 583A15	Myco projaff2 581A29	0.0739962	0.0427921	0.578301	1.49236e-05
Myco proj 414A1	Myco proj 581A17	0.00947784	0	0	0.0171696	Myco proj 584A32	Myco projaff2 581A29	0.0789132	0.0427921	0.542268	7.54072e-06
Myco proj 414A2	Myco proj 581A17	0.0113992	0	0	0.0104661	Myco proj 584A34	Myco projaff2 581A29	0.0789132	0.0427921	0.542268	7.54072e-06
Myco proj 420A1	Myco proj 581A17	0.00746228	0	0	0.0291242	Myco proj 584A47	Myco projaff2 581A29	0.0789176	0.0427921	0.542238	7.54072e-06
Myco proj 420A2	Myco proj 581A17	0.00670859	0.00164473	0.245168	0.045747	Myco proj 584A48	Myco projaff2 581A29	0.0764449	0.0427921	0.559777	1.13129e-05
Myco proj 423A2	Myco proj 581A17	0.00765653	0	0	0.0291948	Myco proj 584A49	Myco projaff2 581A29	0.0789132	0.0427921	0.542268	7.54072e-06
Myco proj 425A1	Myco proj 581A17	0.00661978	0.00162337	0.24523	0.0459078	Myco proj 584A53	Myco projaff2 581A29	0.0809828	0.0427921	0.52841	8.35934e-06
Myco proj 428A1	Myco proj 581A17	0.00513685	0	0	0.0880818	Myco proj 7	Myco projaff2 581A29	0.0740603	0.0427921	0.5778	1.49236e-05
Myco proj 430A15	Myco proj 581A17	0.0100157	0	0	0.0172173	Myco proj 72	Myco projaff2 581A29	0.0857978	0.0427921	0.498755	5.36884e-06
Myco proj 430A16	Myco proj 581A17	0.00160513	0	0	0.321132	Myco proj 76	Myco projaff2 581A29	0.0882666	0.0427921	0.484805	4.44425e-06
Myco proj 430A3	Myco proj 581A17	0.0121011	0	0	0.00628083	Myco proj 8	Myco projaff2 581A29	0.0857924	0.0427921	0.498786	4.54588e-06
Myco proj 430A7	Myco proj 581A17	0.00594333	0	0	0.0495562	Myco proj 84	Myco projaff2 581A29	0.0857924	0.0427921	0.498786	5.36884e-06
Myco proj 430A8	Myco proj 581A17	0.00899479	0	0	0.0170814	Myco projaff1 178	Myco projaff2 581A29	0.066913	0.03317	0.495718	2.3613e-06
Myco proj 430B16	Myco proj 581A17	0.00934243	0.00151515	0.162179	0.0162292	Myco projaff1 406A	Myco projaff2 581A29	0.0694634	0.0409267	0.589184	4.79888e-06
Myco proj 430B6	Myco proj 581A17	0.00972357	0	0	0.0172125	Myco projaff1 413A4	Myco projaff2 581A29	0.0671353	0.038922	0.579754	3.1294e-06
Myco proj 431A1	Myco proj 581A17	0.00638952	0	0	0.0499567	Myco projaff1 430B15	Myco projaff2 581A29	0.0670396	0.0332316	0.495701	2.60504e-06
Myco proj 431A12	Myco proj 581A17	0.00645135	0	0	0.0499615	Myco projaff1 581A26	Myco projaff2 581A29	0.066913	0.03317	0.495718	2.3613e-06
Myco proj 431A3	Myco proj 581A17	0.0095381	0	0	0.0171151	Myco projaff1 581A27	Myco projaff2 581A29	0.066913	0.03317	0.495718	2.3613e-06
Myco proj 431A7	Myco proj 581A17	0.00642028	0	0	0.0499591	Myco projaff1 584A61	Myco projaff2 581A29	0.066913	0.03317	0.495718	2.3613e-06
Myco proj 432B3	Myco proj 581A17	0.0171722	0.00163398	0.0951525	0.00674268	Myco projaff1 584A62	Myco projaff2 581A29	0.066913	0.03317	0.495718	2.3613e-06
Myco proj 445B	Myco proj 581A17	0.0207168	0	0	0.00304904	Myco projaff1 584A63	Myco projaff2 581A29	0.066913	0.03317	0.495718	2.3613e-06
Myco proj 481A1	Myco proj 581A17	0.0181162	0	0	0.00480778	Myco projaff2 216A3	Myco projaff2 581A29	0.0127296	0	0	0.328694
Myco proj 481A2	Myco proj 581A17	0.0214958	0	0	0.00308134	Myco projaff2 432AB	Myco projaff2 581A29	0.0163809	0	0	0.0413343
Myco proj 485A	Myco proj 581A17	0.0524389	0.00324672	0.0619143	2.94764e-05	Myco projaff2 577A88	Myco projaff2 581A29	0.0127296	0	0	0.328694
Myco proj 490A2	Myco proj 581A17	0.0230147	0	0	0.00123449	Myco projaff2 579A24	Myco projaff2 581A29	0.00359966	0	0	0.161093
Myco proj 577A109	Myco proj 581A17	0.00807703	0	0	0.0288566	Myco projaff2 581A12	Myco projaff2 581A29	0.0109237	0	0	0.556127
Myco proj 577A116	Myco proj 581A17	0.00747343	0	0	0.0291242	Myco projaff2 581A20	Myco projaff2 581A29	0.00721525	0	0	0.630638
Myco proj 580A3	Myco proj 581A17	0.00747343	0	0	0.0291242	Myco projaff2 581A28	Myco projaff2 581A29	0.00179109	0	0	0.320019
Myco proj 581A34	Myco proj 581A19	0.00603297	0	0	0.0495687	Myco proj 10	Myco projaff2 581A36	0.091003	0.0408533	0.448923	1.20706e-06
Myco proj 180	Myco proj 581A19	0.001454	0.00144927	0.996747	0.22607	Myco proj 15	Myco projaff2 581A36	0.0860742	0.0427921	0.497154	3.44797e-06
Myco proj 10	Myco proj 581A19	0.0215896	0.00144927	0.0671283	0.00106631	Myco proj 16	Myco projaff2 581A36	0.0907251	0.0427921	0.471668	2.31052e-06
Myco proj 130xV	Myco proj 581A19	0.0269574	0.00146843	0.054472	0.000451352	Myco proj 17	Myco projaff2 581A36	0.084121	0.0427921	0.508697	4.18209e-06
Myco proj 15	Myco proj 581A19	0.0264621	0	0	0.0008983	Myco proj 179	Myco projaff2 581A36	0.0767632	0.0427921	0.557456	6.08976e-06
Myco proj 158B1	Myco proj 581A19	0.00673117	0.00165016	0.245152	0.0448646	Myco proj 18	Myco projaff2 581A36	0.0861554	0.0427921	0.496685	2.97134e-06
Myco proj 16	Myco proj 581A19	0.0198701	0	0	0.00187358	Myco proj 19	Myco projaff2 581A36	0.0886501	0.0427921	0.482707	2.44758e-06
Myco proj 17	Myco proj 581A19	0.0183381	0.00144927	0.0790307	0.00262998	Myco proj 20	Myco projaff2 581A36	0.0927897	0.0427921	0.461173	1.66575e-06
Myco proj 172	Myco proj 581A19	0.00591864	0.00291118	0.491867	0.0695581	Myco proj 21	Myco projaff2 581A36	0.084121	0.0427921	0.508697	4.18209e-06
Myco proj 179	Myco proj 581A19	0.00460113	0	0	0.088149	Myco proj 22	Myco projaff2 581A36	0.0861598	0.0427921	0.49666	2.97134e-06
Myco proj 18	Myco proj 581A19	0.0215896	0.00144927	0.0671283	0.00107205	Myco proj 23	Myco projaff2 581A36	0.0861598	0.0427921	0.49666	2.97134e-06
Myco proj 19	Myco proj 581A19	0.0199565	0.00144927	0.0726215	0.00166432	Myco proj 24	Myco projaff2 581A36	0.0861554	0.0427921	0.496685	2.97134e-06
Myco proj 20	Myco proj 581A19	0.0215896	0.00144927	0.0671283	0.00107205	Myco proj 25	Myco projaff2 581A36	0.0841174	0.0427921	0.508718	3.59996e-06
Myco proj 21	Myco proj 581A19	0.0183381	0.00144927	0.0790307	0.00262998	Myco proj 26	Myco projaff2 581A36	0.084121	0.0427921	0.508697	4.18209e-06
Myco proj 22	Myco proj 581A19	0.0231363	0	0	0.000777932	Myco proj 27	Myco projaff2 581A36	0.0861511	0.0427921	0.49671	2.97134e-06
Myco proj 23	Myco proj 581A19	0.0183381	0.00144927	0.0790307	0.00262998	Myco proj 28	Myco projaff2 581A36	0.0861554	0.0427921	0.496685	2.97134e-06
Myco proj 24	Myco proj 581A19	0.0265784	0.00144927	0.0545281	0.000295094	Myco proj 30	Myco projaff2 581A36	0.0861511	0.0427921	0.49671	2.5185e-06
Myco proj 25	Myco proj 581A19	0.0232375	0.00144927	0.0623679	0.000691814	Myco proj 340A1	Myco projaff2 581A36	0.0861554	0.0427921	0.496685	2.5185e-06
Myco proj 26	Myco proj 581A19	0.0183381	0.00144927	0.0790307	0.00262998	Myco proj 405A	Myco projaff2 581A36	0.0765263	0.0447384	0.584615	1.10756e-05
Myco proj 27	Myco proj 581A19	0.0215896	0.00144927	0.0671283	0.00106631	Myco proj 430B6	Myco projaff2 581A36	0.0767667	0.0427921	0.557431	6.08976e-06
Myco proj 28	Myco proj 581A19	0.0217293	0	0	0.00120321	Myco proj 577A116	Myco projaff2 581A36	0.0792638	0.0427921	0.539869	4.27202e-06
Myco proj 30	Myco proj 581A19	0.0251349	0.00146199	0.0581656	0.000448217	Myco proj 581A17	Myco projaff2 581A36	0.0788125	0.0427921	0.54296	7.50987e-06
Myco proj 340A1	Myco proj 581A19	0.0208916	0	0	0.0018953	Myco proj 581A19	Myco projaff2 581A36	0.0792638	0.0427921	0.539869	4.27202e-06
Myco proj 405A	Myco proj 581A19	0.00809009	0	0	0.0288736	Myco proj 581A23	Myco projaff2 581A36	0.0792673	0.0427921	0.539845	4.27202e-06
Myco proj 408A	Myco proj 581A19	0.0148728	0	0	0.0402528	Myco proj 581A31	Myco projaff2 581A36	0.0742994	0.0427921	0.575941	8.53414e-06
Myco proj 408B1	Myco proj 581A19	0.0048153	0	0	0.0882735	Myco proj 581A33	Myco projaff2 581A36	0.0818653	0.0447411	0.546521	2.08115e-06
Myco proj 411A1	Myco proj 581A19	0.00305625	0.00151515	0.495753	0.130072	Myco proj 581A34	Myco projaff2 581A36	0.0747503	0.0427921	0.572467	8.53414e-06
Myco proj 412A	Myco proj 581A19	0.00322577	0	0	0.16168	Myco proj 583A15	Myco projaff2 581A36	0.0742994	0.0427921	0.575941	8.53414e-06
Myco proj 414A1	Myco proj 581A19	0.0046082	0	0	0.0878554	Myco proj 584A32	Myco projaff2 581A36	0.0792638	0.0427921	0.539869	4.27202e-06
Myco proj 414A2	Myco proj 581A19	0.00479222	0	0	0.0879173	Myco proj 584A34	Myco projaff2 581A36	0.0792638	0.0427921	0.539869	4.27202e-06
Myco proj 420A1	Myco proj 581A19	0	0	#DIV/0!	1	Myco proj 584A47	Myco projaff2 581A36	0.0792673	0.0427921	0.539845	4.27202e-06
Myco proj 420A2	Myco proj 581A19	-2.02887e-06	0.00164744	-812.001	0.394008	Myco proj 584A48	Myco projaff2 581A36	0.0767702	0.0427921	0.557405	6.37481e-06
Myco proj 423A2	Myco proj 581A19	0	0	#DIV/0!	1	Myco proj 584A49	Myco projaff2 581A36	0.0792638	0.0427921	0.539869	4.27202e-06
Myco proj 425A1	Myco proj 581A19	-1.97651e-06	0.00162601	-822.667	0.395076	Myco proj 584A53	Myco projaff2 581A36	0.0813088	0.0427921	0.526291	4.7369e-06
Myco proj 428A1	Myco proj 581A19	0	0	#DIV/0!	1	Myco proj 7	Myco projaff2 581A36	0.0743659	0.0427921	0.575426	8.53414e-06
Myco proj 430A15	Myco proj 581A19	0.00327329	0	0	0.161711	Myco proj 72	Myco projaff2 581A36	0.0861598	0.0427921	0.49666	2.97134e-06
Myco proj 430A16	Myco proj 581A19	0.00486212	0	0	0.0879313	Myco proj 76	Myco projaff2 581A36	0.0886501	0.0427921	0.482707	2.44758e-06
Myco proj 430A3	Myco proj 581A19	0.00438588	0	0	0.0880959	Myco proj 8	Myco projaff2 581A36	0.0861554	0.0427921	0.496685	2.5185e-06
Myco proj 430A7	Myco proj 581A19	0.00438588	0	0	0.0877351	Myco proj 84	Myco projaff2 581A36	0.0861554	0.0427921	0.496685	2.97134e-06
Myco proj 430A8	Myco proj 581A19	0.00144927	0	0	0.321471	Myco projaff1 178	Myco projaff2 581A36	0.0672327	0.03317	0.493361	1.04297e-06
Myco proj 430B16	Myco proj 581A19	0.00618004	0.00151745	0.24554	0.0446612	Myco projaff1 406A	Myco projaff2 581A36	0.0697657	0.0409267	0.586631	2.22633e-06
Myco proj 430B6	Myco proj 581A19	0.00642028	0	0	0.0504255	Myco projaff1 413A4	Myco projaff2 581A36	0.0674481	0.038922	0.577066	1.37651e-06
Myco proj 431A1	Myco proj 581A19	0	0	#DIV/0!	1	Myco projaff1 430B15	Myco projaff2 581A36	0.0673581	0.0332316	0.493358	1.16234e-06
Myco proj 431A12	Myco proj 581A19	0	0	#DIV/0!	1	Myco projaff1 581A26	Myco projaff2 581A36	0.0672327	0.03317	0.493361	1.04297e-06
Myco proj 431A3	Myco proj 581A19	0.00463669	0	0	0.0881702	Myco projaff1 581A27	Myco projaff2 581A36	0.0672327	0.03317	0.493361	1.04297e-06
Myco proj 431A7	Myco proj 581A19	0	0	#DIV/0!	1	Myco projaff1 584A61	Myco projaff2 581A36	0.0672327	0.03317	0.493361	1.04297e-06
Myco proj 432B3	Myco proj 581A19	0.0172018	0.00163666	0.0951447	0.00670509	Myco projaff1 584A62	Myco projaff2 581A36	0.0672327	0.03317	0.493361	1.04297e-06
Myco proj 445B	Myco proj 581A19	0.0207168	0	0	0.00308283	Myco projaff1 584A63	Myco projaff2 581A36	0.0672327	0.03317	0.493361	1.04297e-06
Myco proj 481A1	Myco proj 581A19	0.0195686	0	0	0.00302877	Myco projaff2 216A3	Myco projaff2 581A36	0.0145157	0	0	0.0221135
Myco proj 481A2	Myco proj 581A19	0.0230379	0	0	0.00193857	Myco projaff2 432AB	Myco projaff2 581A36	0.0145526	0	0	0.0069978
Myco proj 485A	Myco proj 581A19	0.0494669	0.00319997	0.064689	4.12307e-05	Myco projaff2 577A88	Myco projaff2 581A36	0.0145157	0	0	0.0221135
Myco proj 490A2	Myco proj 581A19	0.0244161	0	0	0.000790019	Myco projaff2 579A24	Myco projaff2 581A36	0.00538437	0	0	0.088122
Myco proj 577A109	Myco proj 581A19	0.00480758	0	0	0.0905205	Myco projaff2 581A12	Myco projaff2 581A36	0.00538919	0	0	0.364599
Myco proj 577A116	Myco proj 581A19	0	0	#DIV/0!	1	Myco projaff2 581A20	Myco projaff2 581A36	0.009011	0	0	0.0291495
Myco proj 580A3	Myco proj 581A19	0	0	#DIV/0!	1	Myco projaff2 581A28	Myco projaff2 581A36	0.00719266	0	0	0.194983
Myco proj 581A17	Myco proj 581A19	0.00747343	0	0	0.0291242	Myco projaff2 581A29	Myco projaff2 581A36	0.00901891	0	0	0.354455
Myco proj 581A34	Myco proj 581A23	0.00450441	0	0	0.0877948	Myco proj 10	Myco projaff2 582A11	0.0889787	0.0429534	0.482738	1.98246e-06
Myco proj 180	Myco proj 581A23	-1.58447e-06	0.0014556	-918.667	0.394922	Myco proj 15	Myco projaff2 582A11	0.0840632	0.0449074	0.53421	5.48074e-06
Myco proj 10	Myco proj 581A23	0.0233459	0.0014556	0.0623493	0.000693248	Myco proj 16	Myco projaff2 582A11	0.0887168	0.0449074	0.506188	3.67438e-06
Myco proj 130xV	Myco proj 581A23	0.0286769	0.00146843	0.0512059	0.000299717	Myco proj 17	Myco projaff2 582A11	0.0820924	0.0449074	0.547034	6.6234e-06
Myco proj 15	Myco proj 581A23	0.0282804	0	0	0.000591224	Myco proj 179	Myco projaff2 582A11	0.074757	0.0449074	0.600711	9.46207e-06
Myco proj 158B1	Myco proj 581A23	0.00502268	0.00165016	0.328542	0.0761327	Myco proj 18	Myco projaff2 582A11	0.0841403	0.0449074	0.53372	4.71509e-06
Myco proj 16	Myco proj 581A23	0.0215953	0	0	0.00119996	Myco proj 19	Myco projaff2 582A11	0.0866273	0.0449074	0.518397	3.89761e-06
Myco proj 17	Myco proj 581A23	0.0200488	0.0014556	0.0726029	0.00167952	Myco proj 20	Myco projaff2 582A11	0.0907953	0.0449074	0.4946	2.67674e-06
Myco proj 172	Myco proj 581A23	0.00443753	0.00292395	0.658915	0.117117	Myco proj 21	Myco projaff2 582A11	0.0820924	0.0449074	0.547034	6.6234e-06
Myco proj 179	Myco proj 581A23	0.00306746	0	0	0.161602	Myco proj 22	Myco projaff2 582A11	0.0841448	0.0449074	0.533691	4.71509e-06
Myco proj 18	Myco proj 581A23	0.0233459	0.0014556	0.0623493	0.000703109	Myco proj 23	Myco projaff2 582A11	0.0841448	0.0449074	0.533691	4.71509e-06
Myco proj 19	Myco proj 581A23	0.0216899	0.0014556	0.0671097	0.00106828	Myco proj 24	Myco projaff2 582A11	0.0841403	0.0449074	0.53372	4.71509e-06
Myco proj 20	Myco proj 581A23	0.0200488	0.0014556	0.0726029	0.00167952	Myco proj 25	Myco projaff2 582A11	0.0820887	0.0449074	0.547059	5.69101e-06
Myco proj 21	Myco proj 581A23	0.0200488	0.0014556	0.0726029	0.00167952	Myco proj 26	Myco projaff2 582A11	0.0820924	0.0449074	0.547034	6.6234e-06
Myco proj 22	Myco proj 581A23	0.0249074	0	0	0.000515113	Myco proj 27	Myco projaff2 582A11	0.0841359	0.0449074	0.533748	4.71509e-06
Myco proj 23	Myco proj 581A23	0.0200488	0.0014556	0.0726029	0.00167952	Myco proj 28	Myco projaff2 582A11	0.0841403	0.0449074	0.53372	4.71509e-06
Myco proj 24	Myco proj 581A23	0.0284056	0.0014556	0.0512434	0.000194432	Myco proj 30	Myco projaff2 582A11	0.0841359	0.0449074	0.533748	3.98918e-06
Myco proj 25	Myco proj 581A23	0.0250171	0.0014556	0.0581843	0.000456101	Myco proj 340A1	Myco projaff2 582A11	0.0841403	0.0449074	0.53372	3.98918e-06
Myco proj 26	Myco proj 581A23	0.0200488	0.0014556	0.0726029	0.00167952	Myco proj 405A	Myco projaff2 582A11	0.0745355	0.046869	0.628815	1.67297e-05
Myco proj 27	Myco proj 581A23	0.0233459	0.0014556	0.0623493	0.000693248	Myco proj 430B6	Myco projaff2 582A11	0.0747607	0.0449074	0.600682	9.46207e-06
Myco proj 28	Myco proj 581A23	0.0234986	0	0	0.000783543	Myco proj 577A116	Myco projaff2 582A11	0.0772461	0.0449074	0.581355	6.65293e-06
Myco proj 30	Myco proj 581A23	0.0268299	0.00146199	0.0544909	0.000294735	Myco proj 581A17	Myco projaff2 582A11	0.0768205	0.0449074	0.584575	1.15901e-05
Myco proj 340A1	Myco proj 581A23	0.022716	0	0	0.00122883	Myco proj 581A19	Myco projaff2 582A11	0.0772461	0.0449074	0.581355	6.65293e-06
Myco proj 405A	Myco proj 581A23	0.00975519	0	0	0.0171373	Myco proj 581A23	Myco projaff2 582A11	0.0772497	0.0449074	0.581327	6.65293e-06
Myco proj 408A	Myco proj 581A23	0.0166069	0	0	0.0241488	Myco proj 581A31	Myco projaff2 582A11	0.0723046	0.0449074	0.621086	1.32282e-05
Myco proj 408B1	Myco proj 581A23	0.00319486	0	0	0.161665	Myco proj 581A33	Myco projaff2 582A11	0.0773461	0.0468721	0.606004	4.90272e-06
Myco proj 411A1	Myco proj 581A23	0.00152032	0.00151515	0.996599	0.226183	Myco proj 581A34	Myco projaff2 582A11	0.0727309	0.0449074	0.617445	1.32282e-05
Myco proj 412A	Myco proj 581A23	0.00160513	0	0	0.321146	Myco proj 583A15	Myco projaff2 582A11	0.0723046	0.0449074	0.621086	1.32282e-05
Myco proj 414A1	Myco proj 581A23	0.00307217	0	0	0.162983	Myco proj 584A32	Myco projaff2 582A11	0.0772461	0.0449074	0.581355	6.65293e-06
Myco proj 414A2	Myco proj 581A23	0.00317962	0	0	0.163066	Myco proj 584A34	Myco projaff2 582A11	0.0772461	0.0449074	0.581355	6.65293e-06
Myco proj 420A1	Myco proj 581A23	0.00146843	0	0	0.32149	Myco proj 584A47	Myco projaff2 582A11	0.0772497	0.0449074	0.581327	6.65293e-06
Myco proj 420A2	Myco proj 581A23	0.00165356	0.00164744	0.996303	0.225805	Myco proj 584A48	Myco projaff2 582A11	0.0747644	0.0449074	0.600652	9.99275e-06
Myco proj 423A2	Myco proj 581A23	0.00150376	0	0	0.32151	Myco proj 584A49	Myco projaff2 582A11	0.0772461	0.0449074	0.581355	6.65293e-06
Myco proj 425A1	Myco proj 581A23	0.00163197	0.00162601	0.996351	0.226521	Myco proj 584A53	Myco projaff2 582A11	0.0793051	0.0449074	0.566261	7.37817e-06
Myco proj 428A1	Myco proj 581A23	0.00169491	0	0	0.321803	Myco proj 7	Myco projaff2 582A11	0.0723676	0.0449074	0.620546	1.32282e-05
Myco proj 430A15	Myco proj 581A23	0.00162866	0	0	0.321146	Myco proj 72	Myco projaff2 582A11	0.0841448	0.0449074	0.533691	4.71509e-06
Myco proj 430A16	Myco proj 581A23	0.00651439	0	0	0.049708	Myco proj 76	Myco projaff2 582A11	0.0866273	0.0449074	0.518397	3.89761e-06
Myco proj 430A3	Myco proj 581A23	0.00292395	0	0	0.161534	Myco proj 8	Myco projaff2 582A11	0.0841403	0.0449074	0.53372	3.98918e-06
Myco proj 430A7	Myco proj 581A23	0.0058995	0	0	0.0495434	Myco proj 84	Myco projaff2 582A11	0.0841403	0.0449074	0.53372	4.71509e-06
Myco proj 430A8	Myco proj 581A23	0	0	#DIV/0!	1	Myco projaff1 178	Myco projaff2 582A11	0.0652558	0.03521	0.539568	1.95948e-06
Myco proj 430B16	Myco proj 581A23	0.00461334	0.00151745	0.328926	0.0758823	Myco projaff1 406A	Myco projaff2 582A11	0.0677763	0.0430308	0.634894	4.05006e-06
Myco proj 430B6	Myco proj 581A23	0.00479222	0	0	0.0882223	Myco projaff1 413A4	Myco projaff2 582A11	0.0652674	0.0371356	0.568976	2.45764e-06
Myco proj 431A1	Myco proj 581A23	0.0015748	0	0	0.321592	Myco projaff1 430B15	Myco projaff2 582A11	0.0653783	0.0352758	0.539564	2.16734e-06
Myco proj 431A12	Myco proj 581A23	0.00158982	0	0	0.321636	Myco projaff1 581A26	Myco projaff2 582A11	0.0652558	0.03521	0.539568	1.95948e-06
Myco proj 431A3	Myco proj 581A23	0.00309116	0	0	0.161616	Myco projaff1 581A27	Myco projaff2 582A11	0.0652558	0.03521	0.539568	1.95948e-06
Myco proj 431A7	Myco proj 581A23	0.00158227	0	0	0.321614	Myco projaff1 584A61	Myco projaff2 582A11	0.0652558	0.03521	0.539568	1.95948e-06
Myco proj 432B3	Myco proj 581A23	0.0190189	0.00163666	0.0860545	0.00422113	Myco projaff1 584A62	Myco projaff2 582A11	0.0652558	0.03521	0.539568	1.95948e-06
Myco proj 445B	Myco proj 581A23	0.0225584	0	0	0.00198755	Myco projaff1 584A63	Myco projaff2 582A11	0.0652558	0.03521	0.539568	1.95948e-06
Myco proj 481A1	Myco proj 581A23	0.0214074	0	0	0.00195455	Myco projaff2 216A3	Myco projaff2 582A11	0.0109247	0.00179214	0.164044	0.201538
Myco proj 481A2	Myco proj 581A23	0.0250746	0	0	0.00124893	Myco projaff2 432AB	Myco projaff2 582A11	0.014631	0.00179214	0.12249	0.0221339
Myco proj 485A	Myco proj 581A23	0.051858	0.0032154	0.062004	2.93488e-05	Myco projaff2 577A88	Myco projaff2 582A11	0.0109247	0.00179214	0.164044	0.201538
Myco proj 490A2	Myco proj 581A23	0.0262985	0	0	0.000517547	Myco projaff2 579A24	Myco projaff2 582A11	0.00180044	0.00179214	0.995391	0.320023
Myco proj 577A109	Myco proj 581A23	0.00318976	0	0	0.163955	Myco projaff2 581A12	Myco projaff2 582A11	0.00911021	0.00179214	0.196718	0.354861
Myco proj 577A116	Myco proj 581A23	0.0014556	0	0	0.32149	Myco projaff2 581A20	Myco projaff2 582A11	0.00541796	0.00179214	0.330778	0.365959
Myco proj 580A3	Myco proj 581A23	0.0014556	0	0	0.32149	Myco projaff2 581A28	Myco projaff2 582A11	-6.71134e-07	0.00179214	-2670.32	1
Myco proj 581A17	Myco proj 581A23	0.00900829	0	0	0.0170814	Myco projaff2 581A29	Myco projaff2 582A11	0.00180044	0.00179214	0.995391	0.320023
Myco proj 581A19	Myco proj 581A23	0.0014556	0	0	0.32149	Myco projaff2 581A36	Myco projaff2 582A11	0.00723103	0.00179214	0.247841	0.195145
Myco proj 581A34	Myco proj 581A31	0.0187436	0	0	0.000997137	Myco proj 10	Myco projaff2 582A6	0.0888098	0.0409288	0.46086	3.49274e-06
Myco proj 180	Myco proj 581A31	0.0200179	0.00145349	0.0726091	0.000623707	Myco proj 15	Myco projaff2 582A6	0.0838957	0.0428714	0.511007	9.42899e-06
Myco proj 10	Myco proj 581A31	0.0183943	0.00145349	0.0790183	0.00270325	Myco proj 16	Myco projaff2 582A6	0.0885399	0.0428714	0.484204	6.49995e-06
Myco proj 130xV	Myco proj 581A31	0.0202045	0.00146627	0.0725715	0.00268632	Myco proj 17	Myco projaff2 582A6	0.081938	0.0428714	0.523217	1.13252e-05
Myco proj 15	Myco proj 581A31	0.0232438	0	0	0.00221179	Myco proj 179	Myco projaff2 582A6	0.0746089	0.0428714	0.574614	1.62199e-05
Myco proj 158B1	Myco proj 581A31	0.0210004	0.00164744	0.0784482	0.000989283	Myco proj 18	Myco projaff2 582A6	0.083976	0.0428714	0.510519	8.22504e-06
Myco proj 16	Myco proj 581A31	0.019931	0	0	0.0019406	Myco proj 19	Myco projaff2 582A6	0.0864613	0.0428714	0.495844	6.84e-06
Myco proj 17	Myco proj 581A31	0.0183943	0.00145349	0.0790183	0.00273581	Myco proj 20	Myco projaff2 582A6	0.0906083	0.0428714	0.473151	4.75295e-06
Myco proj 172	Myco proj 581A31	0.0184712	0.00291968	0.158067	0.00149104	Myco proj 21	Myco projaff2 582A6	0.081938	0.0428714	0.523217	1.13252e-05
Myco proj 179	Myco proj 581A31	0.0159197	0	0	0.0024573	Myco proj 22	Myco projaff2 582A6	0.0839804	0.0428714	0.510492	8.22504e-06
Myco proj 18	Myco proj 581A31	0.0183943	0.00145349	0.0790183	0.00273581	Myco proj 23	Myco projaff2 582A6	0.0839804	0.0428714	0.510492	8.22504e-06
Myco proj 19	Myco proj 581A31	0.0200179	0.00145349	0.0726091	0.00172048	Myco proj 24	Myco projaff2 582A6	0.083976	0.0428714	0.510519	8.22504e-06
Myco proj 20	Myco proj 581A31	0.0151905	0.00145349	0.0956838	0.00684826	Myco proj 25	Myco projaff2 582A6	0.0819344	0.0428714	0.52324	9.86666e-06
Myco proj 21	Myco proj 581A31	0.0183943	0.00145349	0.0790183	0.00273581	Myco proj 26	Myco projaff2 582A6	0.081938	0.0428714	0.523217	1.13252e-05
Myco proj 22	Myco proj 581A31	0.0199616	0	0	0.0019406	Myco proj 27	Myco projaff2 582A6	0.0839717	0.0428714	0.510545	8.22504e-06
Myco proj 23	Myco proj 581A31	0.0183943	0.00145349	0.0790183	0.00273581	Myco proj 28	Myco projaff2 582A6	0.083976	0.0428714	0.510519	8.22504e-06
Myco proj 24	Myco proj 581A31	0.0200179	0.00145349	0.0726091	0.00171248	Myco proj 30	Myco projaff2 582A6	0.0839717	0.0428714	0.510545	7.04905e-06
Myco proj 25	Myco proj 581A31	0.0167852	0.00145349	0.0865933	0.00430045	Myco proj 340A1	Myco projaff2 582A6	0.083976	0.0428714	0.510519	7.04905e-06
Myco proj 26	Myco proj 581A31	0.0183943	0.00145349	0.0790183	0.00273581	Myco proj 405A	Myco projaff2 582A6	0.0743807	0.0448214	0.602594	2.83764e-05
Myco proj 27	Myco proj 581A31	0.0183943	0.00145349	0.0790183	0.00270325	Myco proj 430B6	Myco projaff2 582A6	0.0746124	0.0428714	0.574587	1.62199e-05
Myco proj 28	Myco proj 581A31	0.018541	0	0	0.00302639	Myco proj 577A116	Myco projaff2 582A6	0.0770987	0.0428714	0.556058	1.16332e-05
Myco proj 30	Myco proj 581A31	0.0184792	0.00145985	0.0789995	0.00268809	Myco proj 581A17	Myco projaff2 582A6	0.0766619	0.0428714	0.559226	1.98101e-05
Myco proj 340A1	Myco proj 581A31	0.0159197	0	0	0.00796129	Myco proj 581A19	Myco projaff2 582A6	0.0770987	0.0428714	0.556058	1.16332e-05
Myco proj 405A	Myco proj 581A31	0.0200927	0	0	0.00101007	Myco proj 581A23	Myco projaff2 582A6	0.0771022	0.0428714	0.556033	1.16332e-05
Myco proj 408A	Myco proj 581A31	0.0166069	0	0	0.0239564	Myco proj 581A31	Myco projaff2 582A6	0.0721562	0.0428714	0.594147	2.22093e-05
Myco proj 408B1	Myco proj 581A31	0.0166069	0	0	0.00247473	Myco proj 581A33	Myco projaff2 582A6	0.0772006	0.0448241	0.580619	8.42491e-06
Myco proj 411A1	Myco proj 581A31	0.0175062	0.00151286	0.0864185	0.00148864	Myco proj 581A34	Myco projaff2 582A6	0.0725924	0.0428714	0.590576	2.22093e-05
Myco proj 412A	Myco proj 581A31	0.0185436	0	0	0.00157637	Myco proj 583A15	Myco projaff2 582A6	0.0721562	0.0428714	0.594147	2.22093e-05
Myco proj 414A1	Myco proj 581A31	0.0193167	0	0	0.000999531	Myco proj 584A32	Myco projaff2 582A6	0.0770987	0.0428714	0.556058	1.16332e-05
Myco proj 414A2	Myco proj 581A31	0.0200257	0	0	0.00100885	Myco proj 584A34	Myco projaff2 582A6	0.0770987	0.0428714	0.556058	1.16332e-05
Myco proj 420A1	Myco proj 581A31	0.0184839	0	0	0.00100053	Myco proj 584A47	Myco projaff2 582A6	0.0771022	0.0428714	0.556033	1.16332e-05
Myco proj 420A2	Myco proj 581A31	0.017291	0.00164473	0.0951209	0.00241989	Myco proj 584A48	Myco projaff2 582A6	0.074616	0.0428714	0.57456	1.68598e-05
Myco proj 423A2	Myco proj 581A31	0.0189807	0	0	0.00101029	Myco proj 584A49	Myco projaff2 582A6	0.0770987	0.0428714	0.556058	1.16332e-05
Myco proj 425A1	Myco proj 581A31	0.0170551	0.00162337	0.0951837	0.00242517	Myco proj 584A53	Myco projaff2 582A6	0.0791474	0.0428714	0.541665	1.28379e-05
Myco proj 428A1	Myco proj 581A31	0.0158972	0	0	0.00399026	Myco proj 7	Myco projaff2 582A6	0.0722214	0.0428714	0.59361	2.22093e-05
Myco proj 430A15	Myco proj 581A31	0.0188292	0	0	0.00158306	Myco proj 72	Myco projaff2 582A6	0.0839804	0.0428714	0.510492	8.22504e-06
Myco proj 430A16	Myco proj 581A31	0.0203309	0	0	0.0010127	Myco proj 76	Myco projaff2 582A6	0.0864613	0.0428714	0.495844	6.84e-06
Myco proj 430A3	Myco proj 581A31	0.0167128	0	0	0.00154502	Myco proj 8	Myco projaff2 582A6	0.083976	0.0428714	0.510519	7.04905e-06
Myco proj 430A7	Myco proj 581A31	0.0167128	0	0	0.00153986	Myco proj 84	Myco projaff2 582A6	0.083976	0.0428714	0.510519	8.22504e-06
Myco proj 430A8	Myco proj 581A31	0.019931	0	0	0.000637855	Myco projaff1 178	Myco projaff2 582A6	0.0651154	0.0332309	0.510338	2.22223e-06
Myco proj 430B16	Myco proj 581A31	0.0209194	0.00151515	0.0724279	0.00061936	Myco projaff1 406A	Myco projaff2 582A6	0.0676306	0.0410026	0.606272	4.62124e-06
Myco proj 430B6	Myco proj 581A31	0.0218021	0	0	0.000667661	Myco projaff1 413A4	Myco projaff2 582A6	0.0653225	0.0389938	0.596943	2.91786e-06
Myco proj 431A1	Myco proj 581A31	0.018176	0	0	0.00157942	Myco projaff1 430B15	Myco projaff2 582A6	0.0652373	0.0332928	0.510334	2.46649e-06
Myco proj 431A12	Myco proj 581A31	0.018358	0	0	0.00158177	Myco projaff1 581A26	Myco projaff2 582A6	0.0651154	0.0332309	0.510338	2.22223e-06
Myco proj 431A3	Myco proj 581A31	0.0160474	0	0	0.00246173	Myco projaff1 581A27	Myco projaff2 582A6	0.0651154	0.0332309	0.510338	2.22223e-06
Myco proj 431A7	Myco proj 581A31	0.0182665	0	0	0.00158059	Myco projaff1 584A61	Myco projaff2 582A6	0.0651154	0.0332309	0.510338	2.22223e-06
Myco proj 432B3	Myco proj 581A31	0.0171722	0.00163398	0.0951525	0.00680199	Myco projaff1 584A62	Myco projaff2 582A6	0.0651154	0.0332309	0.510338	2.22223e-06
Myco proj 445B	Myco proj 581A31	0.0170892	0	0	0.00810443	Myco projaff1 584A63	Myco projaff2 582A6	0.0651154	0.0332309	0.510338	2.22223e-06
Myco proj 481A1	Myco proj 581A31	0.0145366	0	0	0.013204	Myco projaff2 216A3	Myco projaff2 582A6	0.0108846	0	0	0.201524
Myco proj 481A2	Myco proj 581A31	0.0175386	0	0	0.00812619	Myco projaff2 432AB	Myco projaff2 582A6	0.0145824	0	0	0.0365495
Myco proj 485A	Myco proj 581A31	0.0414839	0.0032154	0.0775097	0.000205616	Myco projaff2 577A88	Myco projaff2 582A6	0.0108846	0	0	0.201524
Myco proj 490A2	Myco proj 581A31	0.02279	0	0	0.00125102	Myco projaff2 579A24	Myco projaff2 582A6	0.00179429	0	0	0.320023
Myco proj 577A109	Myco proj 581A31	0.0200591	0	0	0.0010085	Myco projaff2 581A12	Myco projaff2 582A6	0.00907616	0	0	0.354862
Myco proj 577A116	Myco proj 581A31	0.0183427	0	0	0.000997097	Myco projaff2 581A20	Myco projaff2 582A6	0.00539868	0	0	0.365954
Myco proj 580A3	Myco proj 581A31	0.0183427	0	0	0.000997097	Myco projaff2 581A28	Myco projaff2 582A6	0	0	#DIV/0!	1
Myco proj 581A17	Myco proj 581A31	0.0168665	0	0	0.00154256	Myco projaff2 581A29	Myco projaff2 582A6	0.00179429	0	0	0.320023
Myco proj 581A19	Myco proj 581A31	0.0183427	0	0	0.000997097	Myco projaff2 581A36	Myco projaff2 582A6	0.00720572	0	0	0.195144
Myco proj 581A23	Myco proj 581A31	0.0199616	0	0	0.000637855	Myco projaff2 582A11	Myco projaff2 582A6	-6.71672e-07	0.00179536	-2672.97	1
Myco proj 581A34	Myco proj 581A33	0.00602388	0	0	0.0495687	Myco proj 10	Myco projaff2 582A7	0.0885355	0.0408533	0.461434	2.03673e-06
Myco proj 180	Myco proj 581A33	0.00291322	0.00289433	0.993517	0.316009	Myco proj 15	Myco projaff2 582A7	0.0836452	0.0427921	0.511591	5.61724e-06
Myco proj 10	Myco proj 581A33	0.0231919	0.00289433	0.124799	0.00193382	Myco proj 16	Myco projaff2 582A7	0.0882719	0.0427921	0.484776	3.7678e-06
Myco proj 130xV	Myco proj 581A33	0.0269148	0.00146627	0.0544783	0.000451352	Myco proj 17	Myco projaff2 582A7	0.0816885	0.0427921	0.523845	6.78138e-06
Myco proj 15	Myco proj 581A33	0.0281394	0.001443	0.0512803	0.00168172	Myco proj 179	Myco projaff2 582A7	0.0743911	0.0427921	0.575231	9.66627e-06
Myco proj 158B1	Myco proj 581A33	0.00671986	0.00164744	0.24516	0.0448646	Myco proj 18	Myco projaff2 582A7	0.0837228	0.0427921	0.511116	4.83314e-06
Myco proj 16	Myco proj 581A33	0.0214573	0.00144092	0.0671529	0.00385036	Myco proj 19	Myco projaff2 582A7	0.086197	0.0427921	0.496445	3.99926e-06
Myco proj 17	Myco proj 581A33	0.0199175	0.00289433	0.145316	0.00472106	Myco proj 20	Myco projaff2 582A7	0.0903366	0.0427921	0.473696	2.74815e-06
Myco proj 172	Myco proj 581A33	0.00741304	0.00436038	0.588205	0.107797	Myco proj 21	Myco projaff2 582A7	0.0816885	0.0427921	0.523845	6.78138e-06
Myco proj 179	Myco proj 581A33	0.006161	0.00151286	0.245554	0.193961	Myco proj 22	Myco projaff2 582A7	0.0837272	0.0427921	0.51109	4.83314e-06
Myco proj 18	Myco proj 581A33	0.0231919	0.00289433	0.124799	0.00193146	Myco proj 23	Myco projaff2 582A7	0.0837272	0.0427921	0.51109	4.83314e-06
Myco proj 19	Myco proj 581A33	0.0215473	0.00289433	0.134324	0.00301032	Myco proj 24	Myco projaff2 582A7	0.0837228	0.0427921	0.511116	4.83314e-06
Myco proj 20	Myco proj 581A33	0.0231919	0.00289433	0.124799	0.00193146	Myco proj 25	Myco projaff2 582A7	0.0816849	0.0427921	0.523868	5.8275e-06
Myco proj 21	Myco proj 581A33	0.0199175	0.00289433	0.145316	0.00472106	Myco proj 26	Myco projaff2 582A7	0.0816885	0.0427921	0.523845	6.78138e-06
Myco proj 22	Myco proj 581A33	0.0247847	0.001443	0.0582213	0.00156875	Myco proj 27	Myco projaff2 582A7	0.0837186	0.0427921	0.511142	4.83314e-06
Myco proj 23	Myco proj 581A33	0.0199175	0.00289433	0.145316	0.00472106	Myco proj 28	Myco projaff2 582A7	0.0837228	0.0427921	0.511116	4.83314e-06
Myco proj 24	Myco proj 581A33	0.0282157	0.00289433	0.102579	0.000535532	Myco proj 30	Myco projaff2 582A7	0.0837186	0.0427921	0.511142	4.08935e-06
Myco proj 25	Myco proj 581A33	0.0248513	0.00289433	0.116466	0.00125289	Myco proj 340A1	Myco projaff2 582A7	0.0837228	0.0427921	0.511116	4.08935e-06
Myco proj 26	Myco proj 581A33	0.0199175	0.00289433	0.145316	0.00472106	Myco proj 405A	Myco projaff2 582A7	0.0741683	0.0447384	0.603201	1.70533e-05
Myco proj 27	Myco proj 581A33	0.0231919	0.00289433	0.124799	0.00193382	Myco proj 430B6	Myco projaff2 582A7	0.0743946	0.0427921	0.575204	9.66627e-06
Myco proj 28	Myco proj 581A33	0.0233823	0.00145772	0.0623431	0.00244897	Myco proj 577A116	Myco projaff2 582A7	0.0768682	0.0427921	0.556694	6.80423e-06
Myco proj 30	Myco proj 581A33	0.0250955	0.00145985	0.0581718	0.000448217	Myco proj 581A17	Myco projaff2 582A7	0.0764404	0.0427921	0.559809	1.18307e-05
Myco proj 340A1	Myco proj 581A33	0.0225996	0.00151286	0.0669416	0.00380546	Myco proj 581A19	Myco projaff2 582A7	0.0768682	0.0427921	0.556694	6.80423e-06
Myco proj 405A	Myco proj 581A33	0.00809009	0	0	0.0288736	Myco proj 581A23	Myco projaff2 582A7	0.0768717	0.0427921	0.556669	6.80423e-06
Myco proj 408A	Myco proj 581A33	0.0148728	0	0	0.0402528	Myco proj 581A31	Myco projaff2 582A7	0.0719504	0.0427921	0.594745	1.34975e-05
Myco proj 408B1	Myco proj 581A33	0.0048153	0	0	0.0882735	Myco proj 581A33	Myco projaff2 582A7	0.0769692	0.0447411	0.581285	5.01085e-06
Myco proj 411A1	Myco proj 581A33	0.00305159	0.00151286	0.49576	0.130072	Myco proj 581A34	Myco projaff2 582A7	0.0723782	0.0427921	0.591229	1.34975e-05
Myco proj 412A	Myco proj 581A33	0.00322577	0	0	0.16168	Myco proj 583A15	Myco projaff2 582A7	0.0719504	0.0427921	0.594745	1.34975e-05
Myco proj 414A1	Myco proj 581A33	0.0061705	0.00151515	0.245547	0.194342	Myco proj 584A32	Myco projaff2 582A7	0.0768682	0.0427921	0.556694	6.80423e-06
Myco proj 414A2	Myco proj 581A33	0.00479222	0	0	0.0879173	Myco proj 584A34	Myco projaff2 582A7	0.0768682	0.0427921	0.556694	6.80423e-06
Myco proj 420A1	Myco proj 581A33	0	0	#DIV/0!	1	Myco proj 584A47	Myco projaff2 582A7	0.0768717	0.0427921	0.556669	6.80423e-06
Myco proj 420A2	Myco proj 581A33	-2.02221e-06	0.00164473	-813.334	0.394008	Myco proj 584A48	Myco projaff2 582A7	0.0743981	0.0427921	0.575177	1.02081e-05
Myco proj 423A2	Myco proj 581A33	0	0	#DIV/0!	1	Myco proj 584A49	Myco projaff2 582A7	0.0768682	0.0427921	0.556694	6.80423e-06
Myco proj 425A1	Myco proj 581A33	-1.97011e-06	0.00162337	-824.001	0.395076	Myco proj 584A53	Myco projaff2 582A7	0.0789132	0.0427921	0.542268	7.54072e-06
Myco proj 428A1	Myco proj 581A33	0	0	#DIV/0!	1	Myco proj 7	Myco projaff2 582A7	0.0720136	0.0427921	0.594223	1.34975e-05
Myco proj 430A15	Myco proj 581A33	0.00327329	0	0	0.161711	Myco proj 72	Myco projaff2 582A7	0.0837272	0.0427921	0.51109	4.83314e-06
Myco proj 430A16	Myco proj 581A33	0.00486212	0	0	0.0879313	Myco proj 76	Myco projaff2 582A7	0.086197	0.0427921	0.496445	3.99926e-06
Myco proj 430A3	Myco proj 581A33	0.00586302	0.00144092	0.245764	0.195215	Myco proj 8	Myco projaff2 582A7	0.0837228	0.0427921	0.511116	4.08935e-06
Myco proj 430A7	Myco proj 581A33	0.00437948	0	0	0.0877351	Myco proj 84	Myco projaff2 582A7	0.0837228	0.0427921	0.511116	4.83314e-06
Myco proj 430A8	Myco proj 581A33	0.00290531	0.00144092	0.495961	0.577765	Myco projaff1 178	Myco projaff2 582A7	0.0649356	0.03317	0.510814	2.00871e-06
Myco proj 430B16	Myco proj 581A33	0.0061705	0.00151515	0.245547	0.0446612	Myco projaff1 406A	Myco projaff2 582A7	0.0674439	0.0409267	0.606825	4.14247e-06
Myco proj 430B6	Myco proj 581A33	0.00642028	0	0	0.0504255	Myco projaff1 413A4	Myco projaff2 582A7	0.0651427	0.038922	0.597488	2.6584e-06
Myco proj 431A1	Myco proj 581A33	0	0	#DIV/0!	1	Myco projaff1 430B15	Myco projaff2 582A7	0.0650569	0.0332316	0.510809	2.22223e-06
Myco proj 431A12	Myco proj 581A33	0	0	#DIV/0!	1	Myco projaff1 581A26	Myco projaff2 582A7	0.0649356	0.03317	0.510814	2.00871e-06
Myco proj 431A3	Myco proj 581A33	0.00620881	0.00152439	0.24552	0.194225	Myco projaff1 581A27	Myco projaff2 582A7	0.0649356	0.03317	0.510814	2.00871e-06
Myco proj 431A7	Myco proj 581A33	0	0	#DIV/0!	1	Myco projaff1 584A61	Myco projaff2 582A7	0.0649356	0.03317	0.510814	2.00871e-06
Myco proj 432B3	Myco proj 581A33	0.0171722	0.00163398	0.0951525	0.00670509	Myco projaff1 584A62	Myco projaff2 582A7	0.0649356	0.03317	0.510814	2.00871e-06
Myco proj 445B	Myco proj 581A33	0.0207168	0	0	0.00308283	Myco projaff1 584A63	Myco projaff2 582A7	0.0649356	0.03317	0.510814	2.00871e-06
Myco proj 481A1	Myco proj 581A33	0.0212961	0.00154083	0.0723525	0.00603533	Myco projaff2 216A3	Myco projaff2 582A7	0.010865	0	0	0.201282
Myco proj 481A2	Myco proj 581A33	0.0249323	0.00165837	0.0665149	0.00388286	Myco projaff2 432AB	Myco projaff2 582A7	0.0145543	0	0	0.0221135
Myco proj 485A	Myco proj 581A33	0.0515365	0.00479989	0.0931357	6.40311e-05	Myco projaff2 577A88	Myco projaff2 582A7	0.010865	0	0	0.201282
Myco proj 490A2	Myco proj 581A33	0.0261615	0.00151745	0.058003	0.00159521	Myco projaff2 579A24	Myco projaff2 582A7	0.00179109	0	0	0.320019
Myco proj 577A109	Myco proj 581A33	0.00479989	0	0	0.0905205	Myco projaff2 581A12	Myco projaff2 582A7	0.00905992	0	0	0.354455
Myco proj 577A116	Myco proj 581A33	0	0	#DIV/0!	1	Myco projaff2 581A20	Myco projaff2 582A7	0.005389	0	0	0.365682
Myco proj 580A3	Myco proj 581A33	0	0	#DIV/0!	1	Myco projaff2 581A28	Myco projaff2 582A7	0	0	#DIV/0!	1
Myco proj 581A17	Myco proj 581A33	0.00746228	0	0	0.0291242	Myco projaff2 581A29	Myco projaff2 582A7	0.00179109	0	0	0.320019
Myco proj 581A19	Myco proj 581A33	0	0	#DIV/0!	1	Myco projaff2 581A36	Myco projaff2 582A7	0.00719266	0	0	0.194983
Myco proj 581A23	Myco proj 581A33	0.0014556	0	0	0.32149	Myco projaff2 582A11	Myco projaff2 582A7	-6.71134e-07	0.00179214	-2670.32	1
Myco proj 581A31	Myco proj 581A33	0.0183147	0	0	0.000997097	Myco projaff2 582A6	Myco projaff2 582A7	0	0	#DIV/0!	1
Myco proj 581A34	Myco proj 583A1	0.00756387	0	0	0.344673	Myco proj 10	Myco projaff2 584A31	0.0957636	0.0408533	0.426606	7.79488e-07
Myco proj 180	Myco proj 583A1	0.00291803	0.00144717	0.495943	0.804504	Myco proj 15	Myco projaff2 584A31	0.0907747	0.0427921	0.47141	2.31052e-06
Myco proj 10	Myco proj 583A1	0.026537	0.00144717	0.0545343	0.00190553	Myco proj 16	Myco projaff2 584A31	0.0954952	0.0427921	0.448107	1.46887e-06
Myco proj 130xV	Myco proj 583A1	0.0321125	0.00146627	0.0456606	0.000816562	Myco proj 17	Myco projaff2 584A31	0.0888072	0.0427921	0.481854	2.80085e-06
Myco proj 15	Myco proj 583A1	0.0315659	0	0	0.00106386	Myco proj 179	Myco projaff2 584A31	0.0813556	0.0427921	0.525988	4.32469e-06
Myco proj 158B1	Myco proj 583A1	0.00844256	0.00164744	0.195135	0.203495	Myco proj 18	Myco projaff2 584A31	0.0908651	0.0427921	0.470941	1.93236e-06
Myco proj 16	Myco proj 583A1	0.0247533	0	0	0.00378038	Myco proj 19	Myco projaff2 584A31	0.0933911	0.0427921	0.458203	1.59286e-06
Myco proj 17	Myco proj 583A1	0.0232016	0.00144717	0.0623741	0.00463372	Myco proj 20	Myco projaff2 584A31	0.0975814	0.0427921	0.438527	1.06375e-06
Myco proj 172	Myco proj 583A1	0.00742158	0.00290695	0.391689	0.274461	Myco proj 21	Myco projaff2 584A31	0.0888072	0.0427921	0.481854	2.80085e-06
Myco proj 179	Myco proj 583A1	0.0061631	0	0	0.60772	Myco proj 22	Myco projaff2 584A31	0.0908706	0.0427921	0.470912	1.93236e-06
Myco proj 18	Myco proj 583A1	0.026537	0.00144717	0.0545343	0.00191819	Myco proj 23	Myco projaff2 584A31	0.0908706	0.0427921	0.470912	1.93236e-06
Myco proj 19	Myco proj 583A1	0.0248617	0.00144717	0.058209	0.00295382	Myco proj 24	Myco projaff2 584A31	0.0908651	0.0427921	0.470941	1.93236e-06
Myco proj 20	Myco proj 583A1	0.0232016	0.00144717	0.0623741	0.00463372	Myco proj 25	Myco projaff2 584A31	0.0888026	0.0427921	0.481879	2.33947e-06
Myco proj 21	Myco proj 583A1	0.0232016	0.00144717	0.0623741	0.00463372	Myco proj 26	Myco projaff2 584A31	0.0888072	0.0427921	0.481854	2.80085e-06
Myco proj 22	Myco proj 583A1	0.0281479	0	0	0.00156921	Myco proj 27	Myco projaff2 584A31	0.0908596	0.0427921	0.470969	1.93236e-06
Myco proj 23	Myco proj 583A1	0.0232016	0.00144717	0.0623741	0.00463372	Myco proj 28	Myco projaff2 584A31	0.0908651	0.0427921	0.470941	1.93236e-06
Myco proj 24	Myco proj 583A1	0.0316555	0.00144717	0.0457163	0.000526913	Myco proj 30	Myco projaff2 584A31	0.0908596	0.0427921	0.470969	1.59652e-06
Myco proj 25	Myco proj 583A1	0.0282276	0.00144717	0.0512681	0.00124219	Myco proj 340A1	Myco projaff2 584A31	0.0908651	0.0427921	0.470941	1.59652e-06
Myco proj 26	Myco proj 583A1	0.0232016	0.00144717	0.0623741	0.00463372	Myco proj 405A	Myco projaff2 584A31	0.081126	0.0447384	0.551468	7.96082e-06
Myco proj 27	Myco proj 583A1	0.026537	0.00144717	0.0545343	0.00190553	Myco proj 430B6	Myco projaff2 584A31	0.0813601	0.0427921	0.525959	4.32469e-06
Myco proj 28	Myco proj 583A1	0.0267535	0	0	0.00243361	Myco proj 577A116	Myco projaff2 584A31	0.078922	0.0427921	0.542207	6.20504e-06
Myco proj 30	Myco proj 583A1	0.0302191	0.00145985	0.0483089	0.000807921	Myco proj 581A17	Myco projaff2 584A31	0.0834327	0.0427921	0.512893	5.33153e-06
Myco proj 340A1	Myco proj 583A1	0.0260843	0	0	0.00379884	Myco proj 581A19	Myco projaff2 584A31	0.078922	0.0427921	0.542207	6.20504e-06
Myco proj 405A	Myco proj 583A1	0.0131341	0	0	0.0663302	Myco proj 581A23	Myco projaff2 584A31	0.0789265	0.0427921	0.542176	6.20504e-06
Myco proj 408A	Myco proj 583A1	0.0201264	0	0	0.0690137	Myco proj 581A31	Myco projaff2 584A31	0.0788559	0.0427921	0.542662	6.20504e-06
Myco proj 408B1	Myco proj 583A1	0.00645135	0	0	0.618113	Myco proj 581A33	Myco projaff2 584A31	0.079031	0.0447411	0.566121	4.50989e-06
Myco proj 411A1	Myco proj 583A1	0.0045992	0.00151286	0.328939	0.523947	Myco proj 581A34	Myco projaff2 584A31	0.0793198	0.0427921	0.539488	6.20504e-06
Myco proj 412A	Myco proj 583A1	0.00486212	0	0	0.896592	Myco proj 583A15	Myco projaff2 584A31	0.0788559	0.0427921	0.542662	6.20504e-06
Myco proj 414A1	Myco proj 583A1	0.00617261	0	0	0.60486	Myco proj 584A32	Myco projaff2 584A31	0.078922	0.0427921	0.542207	6.20504e-06
Myco proj 414A2	Myco proj 583A1	0.00642028	0	0	0.614685	Myco proj 584A34	Myco projaff2 584A31	0.078922	0.0427921	0.542207	6.20504e-06
Myco proj 420A1	Myco proj 583A1	0.00443778	0	0	0.90665	Myco proj 584A47	Myco projaff2 584A31	0.0789265	0.0427921	0.542176	6.20504e-06
Myco proj 420A2	Myco proj 583A1	0.00500591	0.00164473	0.328558	0.361593	Myco proj 584A48	Myco projaff2 584A31	0.0813646	0.0427921	0.52593	4.64126e-06
Myco proj 423A2	Myco proj 583A1	0.00455226	0	0	0.902634	Myco proj 584A49	Myco projaff2 584A31	0.078922	0.0427921	0.542207	6.20504e-06
Myco proj 425A1	Myco proj 583A1	0.00493997	0.00162337	0.32862	0.520171	Myco proj 584A53	Myco projaff2 584A31	0.0809936	0.0427921	0.528339	6.87715e-06
Myco proj 428A1	Myco proj 583A1	0.00513685	0	0	0.904135	Myco proj 7	Myco projaff2 584A31	0.0789311	0.0427921	0.542145	6.20504e-06
Myco proj 430A15	Myco proj 583A1	0.00493409	0	0	0.895115	Myco proj 72	Myco projaff2 584A31	0.0908706	0.0427921	0.470912	1.93236e-06
Myco proj 430A16	Myco proj 583A1	0.00986748	0	0	0.198572	Myco proj 76	Myco projaff2 584A31	0.0933911	0.0427921	0.458203	1.59286e-06
Myco proj 430A3	Myco proj 583A1	0.0058649	0	0	0.611194	Myco proj 8	Myco projaff2 584A31	0.0908651	0.0427921	0.470941	1.59652e-06
Myco proj 430A7	Myco proj 583A1	0.00887505	0	0	0.19458	Myco proj 84	Myco projaff2 584A31	0.0908651	0.0427921	0.470941	1.93236e-06
Myco proj 430A8	Myco proj 583A1	0.00290695	0	0	0.181011	Myco projaff1 178	Myco projaff2 584A31	0.0677086	0.03317	0.489893	1.21359e-06
Myco proj 430B16	Myco proj 583A1	0.00774917	0.00151515	0.195524	0.202534	Myco projaff1 406A	Myco projaff2 584A31	0.0702293	0.0409267	0.582758	2.5202e-06
Myco proj 430B6	Myco proj 583A1	0.008064	0	0	0.342912	Myco projaff1 413A4	Myco projaff2 584A31	0.0679157	0.038922	0.573093	1.61283e-06
Myco proj 431A1	Myco proj 583A1	0.00476937	0	0	0.901405	Myco projaff1 430B15	Myco projaff2 584A31	0.0678336	0.0332316	0.489899	1.33819e-06
Myco proj 431A12	Myco proj 583A1	0.0048153	0	0	0.900597	Myco projaff1 581A26	Myco projaff2 584A31	0.0677086	0.03317	0.489893	1.21359e-06
Myco proj 431A3	Myco proj 583A1	0.00621094	0	0	0.609715	Myco projaff1 581A27	Myco projaff2 584A31	0.0677086	0.03317	0.489893	1.21359e-06
Myco proj 431A7	Myco proj 583A1	0.00479222	0	0	0.901002	Myco projaff1 584A61	Myco projaff2 584A31	0.0677086	0.03317	0.489893	1.21359e-06
Myco proj 432B3	Myco proj 583A1	0.0226693	0.00163398	0.072079	0.0116228	Myco projaff1 584A62	Myco projaff2 584A31	0.0677086	0.03317	0.489893	1.21359e-06
Myco proj 445B	Myco proj 583A1	0.0262985	0	0	0.00625346	Myco projaff1 584A63	Myco projaff2 584A31	0.0677086	0.03317	0.489893	1.21359e-06
Myco proj 481A1	Myco proj 583A1	0.0248199	0	0	0.0060543	Myco projaff2 216A3	Myco projaff2 584A31	0.00902113	0	0	0.348929
Myco proj 481A2	Myco proj 583A1	0.0288062	0	0	0.00385888	Myco projaff2 432AB	Myco projaff2 584A31	0.0239889	0	0	0.00246643
Myco proj 485A	Myco proj 583A1	0.0558498	0.00319997	0.0572959	6.6418e-05	Myco projaff2 577A88	Myco projaff2 584A31	0.00902113	0	0	0.348929
Myco proj 490A2	Myco proj 583A1	0.0297272	0	0	0.00160525	Myco projaff2 579A24	Myco projaff2 584A31	0.0145165	0	0	0.0241915
Myco proj 577A109	Myco proj 583A1	0.00643061	0	0	0.614108	Myco projaff2 581A12	Myco projaff2 584A31	0.0145194	0	0	0.0069978
Myco proj 577A116	Myco proj 583A1	0.00438588	0	0	0.907807	Myco projaff2 581A20	Myco projaff2 584A31	0.0145462	0	0	0.0257372
Myco proj 580A3	Myco proj 583A1	0.00438588	0	0	0.907807	Myco projaff2 581A28	Myco projaff2 584A31	0.0163791	0	0	0.0432547
Myco proj 581A17	Myco proj 583A1	0.0121011	0	0	0.0660133	Myco projaff2 581A29	Myco projaff2 584A31	0.0182627	0	0	0.0726566
Myco proj 581A19	Myco proj 583A1	0.00438588	0	0	0.907807	Myco projaff2 581A36	Myco projaff2 584A31	0.0200888	0	0	0.00581898
Myco proj 581A23	Myco proj 583A1	0.00292395	0	0	0.181112	Myco projaff2 582A11	Myco projaff2 584A31	0.0164689	0.00179214	0.10882	0.0433114
Myco proj 581A31	Myco proj 583A1	0.0232079	0	0	0.00217406	Myco projaff2 582A6	Myco projaff2 584A31	0.0164093	0	0	0.0433879
Myco proj 581A33	Myco proj 583A1	0.00437948	0	0	0.907807	Myco projaff2 582A7	Myco projaff2 584A31	0.0163791	0	0	0.0432547
Myco proj 581A34	Myco proj 583A15	0.0187436	0	0	0.000997137	Myco proj 10	Myco projaff2 584A37	0.0870557	0.0408533	0.469278	1.31981e-06
Myco proj 180	Myco proj 583A15	0.0199259	0.00144717	0.0726277	0.000619506	Myco proj 15	Myco projaff2 584A37	0.0821063	0.0427921	0.521179	3.76847e-06
Myco proj 10	Myco proj 583A15	0.0183101	0.00144717	0.0790368	0.00268532	Myco proj 16	Myco projaff2 584A37	0.0867198	0.0427921	0.493452	2.5185e-06
Myco proj 130xV	Myco proj 583A15	0.0202045	0.00146627	0.0725715	0.00268632	Myco proj 17	Myco projaff2 584A37	0.0801951	0.0427921	0.5336	4.563e-06
Myco proj 15	Myco proj 583A15	0.0231363	0	0	0.00220625	Myco proj 179	Myco projaff2 584A37	0.0728263	0.0427921	0.587591	6.59763e-06
Myco proj 158B1	Myco proj 583A15	0.0210004	0.00164744	0.0784482	0.000989283	Myco proj 18	Myco projaff2 584A37	0.0821902	0.0427921	0.520647	3.24154e-06
Myco proj 16	Myco proj 583A15	0.0198398	0	0	0.00193563	Myco proj 19	Myco projaff2 584A37	0.08469	0.0427921	0.505279	2.67458e-06
Myco proj 17	Myco proj 583A15	0.0183101	0.00144717	0.0790368	0.00271714	Myco proj 20	Myco projaff2 584A37	0.0887479	0.0427921	0.482176	1.82041e-06
Myco proj 172	Myco proj 583A15	0.0183863	0.00290695	0.158104	0.00148197	Myco proj 21	Myco projaff2 584A37	0.0801951	0.0427921	0.5336	4.563e-06
Myco proj 179	Myco proj 583A15	0.015844	0	0	0.00245554	Myco proj 22	Myco projaff2 584A37	0.0821932	0.0427921	0.520628	3.24154e-06
Myco proj 18	Myco proj 583A15	0.0183101	0.00144717	0.0790368	0.00271714	Myco proj 23	Myco projaff2 584A37	0.0821932	0.0427921	0.520628	3.24154e-06
Myco proj 19	Myco proj 583A15	0.0199259	0.00144717	0.0726277	0.00170856	Myco proj 24	Myco projaff2 584A37	0.0821902	0.0427921	0.520647	3.24154e-06
Myco proj 20	Myco proj 583A15	0.0151216	0.00144717	0.0957024	0.00680643	Myco proj 25	Myco projaff2 584A37	0.0801927	0.0427921	0.533616	3.92034e-06
Myco proj 21	Myco proj 583A15	0.0183101	0.00144717	0.0790368	0.00271714	Myco proj 26	Myco projaff2 584A37	0.0801951	0.0427921	0.5336	4.563e-06
Myco proj 22	Myco proj 583A15	0.0198701	0	0	0.00193563	Myco proj 27	Myco projaff2 584A37	0.0821872	0.0427921	0.520666	3.24154e-06
Myco proj 23	Myco proj 583A15	0.0183101	0.00144717	0.0790368	0.00271714	Myco proj 28	Myco projaff2 584A37	0.0821902	0.0427921	0.520647	3.24154e-06
Myco proj 24	Myco proj 583A15	0.0199259	0.00144717	0.0726277	0.0017009	Myco proj 30	Myco projaff2 584A37	0.0821872	0.0427921	0.520666	2.74227e-06
Myco proj 25	Myco proj 583A15	0.0167087	0.00144717	0.0866118	0.00427293	Myco proj 340A1	Myco projaff2 584A37	0.0821902	0.0427921	0.520647	2.74227e-06
Myco proj 26	Myco proj 583A15	0.0183101	0.00144717	0.0790368	0.00271714	Myco proj 405A	Myco projaff2 584A37	0.0725358	0.0447384	0.616777	1.19524e-05
Myco proj 27	Myco proj 583A15	0.0183101	0.00144717	0.0790368	0.00268532	Myco proj 430B6	Myco projaff2 584A37	0.0728287	0.0427921	0.587572	6.59763e-06
Myco proj 28	Myco proj 583A15	0.0184555	0	0	0.00302047	Myco proj 577A116	Myco projaff2 584A37	0.075334	0.0427921	0.568031	4.62835e-06
Myco proj 30	Myco proj 583A15	0.0184792	0.00145985	0.0789995	0.00268809	Myco proj 581A17	Myco projaff2 584A37	0.0748316	0.0427921	0.571845	8.12499e-06
Myco proj 340A1	Myco proj 583A15	0.015844	0	0	0.00794576	Myco proj 581A19	Myco projaff2 584A37	0.075334	0.0427921	0.568031	4.62835e-06
Myco proj 405A	Myco proj 583A15	0.0200927	0	0	0.00101007	Myco proj 581A23	Myco projaff2 584A37	0.0753364	0.0427921	0.568014	4.62835e-06
Myco proj 408A	Myco proj 583A15	0.0166069	0	0	0.0239564	Myco proj 581A31	Myco projaff2 584A37	0.0703549	0.0427921	0.608232	9.24534e-06
Myco proj 408B1	Myco proj 583A15	0.0166069	0	0	0.00247473	Myco proj 581A33	Myco projaff2 584A37	0.0754256	0.0447411	0.593182	3.29111e-06
Myco proj 411A1	Myco proj 583A15	0.0175062	0.00151286	0.0864185	0.00148864	Myco proj 581A34	Myco projaff2 584A37	0.0708524	0.0427921	0.603961	9.24534e-06
Myco proj 412A	Myco proj 583A15	0.0185436	0	0	0.00157637	Myco proj 583A15	Myco projaff2 584A37	0.0703549	0.0427921	0.608232	9.24534e-06
Myco proj 414A1	Myco proj 583A15	0.0192239	0	0	0.000998399	Myco proj 584A32	Myco projaff2 584A37	0.075334	0.0427921	0.568031	4.62835e-06
Myco proj 414A2	Myco proj 583A15	0.0200257	0	0	0.00100885	Myco proj 584A34	Myco projaff2 584A37	0.075334	0.0427921	0.568031	4.62835e-06
Myco proj 420A1	Myco proj 583A15	0.0184839	0	0	0.00100053	Myco proj 584A47	Myco projaff2 584A37	0.0753364	0.0427921	0.568014	4.62835e-06
Myco proj 420A2	Myco proj 583A15	0.017291	0.00164473	0.0951209	0.00241989	Myco proj 584A48	Myco projaff2 584A37	0.0728311	0.0427921	0.587553	6.92481e-06
Myco proj 423A2	Myco proj 583A15	0.0189807	0	0	0.00101029	Myco proj 584A49	Myco projaff2 584A37	0.075334	0.0427921	0.568031	4.62835e-06
Myco proj 425A1	Myco proj 583A15	0.0170551	0.00162337	0.0951837	0.00242517	Myco proj 584A53	Myco projaff2 584A37	0.0773363	0.0427921	0.553325	5.12842e-06
Myco proj 428A1	Myco proj 583A15	0.0158972	0	0	0.00399026	Myco proj 7	Myco projaff2 584A37	0.0704223	0.0427921	0.60765	9.24534e-06
Myco proj 430A15	Myco proj 583A15	0.0188292	0	0	0.00158306	Myco proj 72	Myco projaff2 584A37	0.0821932	0.0427921	0.520628	3.24154e-06
Myco proj 430A16	Myco proj 583A15	0.0203309	0	0	0.0010127	Myco proj 76	Myco projaff2 584A37	0.08469	0.0427921	0.505279	2.67458e-06
Myco proj 430A3	Myco proj 583A15	0.016637	0	0	0.00154399	Myco proj 8	Myco projaff2 584A37	0.0821902	0.0427921	0.520647	2.74227e-06
Myco proj 430A7	Myco proj 583A15	0.016637	0	0	0.00153807	Myco proj 84	Myco projaff2 584A37	0.0821902	0.0427921	0.520647	3.24154e-06
Myco proj 430A8	Myco proj 583A15	0.0198398	0	0	0.000637184	Myco projaff1 178	Myco projaff2 584A37	0.0572412	0.03317	0.579477	2.69393e-06
Myco proj 430B16	Myco proj 583A15	0.0209194	0.00151515	0.0724279	0.00061936	Myco projaff1 406A	Myco projaff2 584A37	0.0595938	0.0409267	0.686761	5.56923e-06
Myco proj 430B6	Myco proj 583A15	0.0218021	0	0	0.000667661	Myco projaff1 413A4	Myco projaff2 584A37	0.0573945	0.038922	0.678148	3.54999e-06
Myco proj 431A1	Myco proj 583A15	0.018176	0	0	0.00157942	Myco projaff1 430B15	Myco projaff2 584A37	0.0573445	0.0332316	0.579509	2.98969e-06
Myco proj 431A12	Myco proj 583A15	0.018358	0	0	0.00158177	Myco projaff1 581A26	Myco projaff2 584A37	0.0572412	0.03317	0.579477	2.69393e-06
Myco proj 431A3	Myco proj 583A15	0.0159705	0	0	0.00245993	Myco projaff1 581A27	Myco projaff2 584A37	0.0572412	0.03317	0.579477	2.69393e-06
Myco proj 431A7	Myco proj 583A15	0.0182665	0	0	0.00158059	Myco projaff1 584A61	Myco projaff2 584A37	0.0572412	0.03317	0.579477	2.69393e-06
Myco proj 432B3	Myco proj 583A15	0.0171722	0.00163398	0.0951525	0.00680199	Myco projaff1 584A62	Myco projaff2 584A37	0.0572412	0.03317	0.579477	2.69393e-06
Myco proj 445B	Myco proj 583A15	0.0170892	0	0	0.00810443	Myco projaff1 584A63	Myco projaff2 584A37	0.0572412	0.03317	0.579477	2.69393e-06
Myco proj 481A1	Myco proj 583A15	0.0144665	0	0	0.0131781	Myco projaff2 216A3	Myco projaff2 584A37	0	0	#DIV/0!	1
Myco proj 481A2	Myco proj 583A15	0.0174469	0	0	0.00810707	Myco projaff2 432AB	Myco projaff2 584A37	0.0183268	0	0	0.0083797
Myco proj 485A	Myco proj 583A15	0.0412611	0.00319997	0.0775542	0.000202986	Myco projaff2 577A88	Myco projaff2 584A37	0	0	#DIV/0!	1
Myco proj 490A2	Myco proj 583A15	0.0226793	0	0	0.00124758	Myco projaff2 579A24	Myco projaff2 584A37	0.00902043	0	0	0.109709
Myco proj 577A109	Myco proj 583A15	0.0200591	0	0	0.0010085	Myco projaff2 581A12	Myco projaff2 584A37	0.0126844	0	0	0.116783
Myco proj 577A116	Myco proj 583A15	0.018259	0	0	0.000996472	Myco projaff2 581A20	Myco projaff2 584A37	0.00906118	0	0	0.111786
Myco proj 580A3	Myco proj 583A15	0.018259	0	0	0.000996472	Myco projaff2 581A28	Myco projaff2 584A37	0.010865	0	0	0.201282
Myco proj 581A17	Myco proj 583A15	0.0168665	0	0	0.00154256	Myco projaff2 581A29	Myco projaff2 584A37	0.0127296	0	0	0.328694
Myco proj 581A19	Myco proj 583A15	0.018259	0	0	0.000996472	Myco projaff2 581A36	Myco projaff2 584A37	0.0145157	0	0	0.0221135
Myco proj 581A23	Myco proj 583A15	0.0199616	0	0	0.000637855	Myco projaff2 582A11	Myco projaff2 584A37	0.0109247	0.00179214	0.164044	0.201538
Myco proj 581A31	Myco proj 583A15	0	0	#DIV/0!	1	Myco projaff2 582A6	Myco projaff2 584A37	0.0108846	0	0	0.201524
Myco proj 581A33	Myco proj 583A15	0.0182312	0	0	0.000996472	Myco projaff2 582A7	Myco projaff2 584A37	0.010865	0	0	0.201282
Myco proj 583A1	Myco proj 583A15	0.0231007	0	0	0.00217063	Myco projaff2 584A31	Myco projaff2 584A37	0.00902113	0	0	0.348929
Myco proj 581A34	Myco proj 584A30	0.00464386	0	0	0.0881702	Myco proj 10	Myco projaff2 584A41	0.0885398	0.0408533	0.461412	1.48123e-06
Myco proj 180	Myco proj 584A30	0.00153904	0.00153374	0.996557	0.223286	Myco proj 15	Myco projaff2 584A41	0.0836495	0.0427921	0.511564	4.18209e-06
Myco proj 10	Myco proj 584A30	0.0211921	0.00153374	0.0723733	0.00164168	Myco proj 16	Myco projaff2 584A41	0.0882774	0.0427921	0.484746	2.80085e-06
Myco proj 130xV	Myco proj 584A30	0.0264642	0.00153374	0.0579553	0.000689107	Myco proj 17	Myco projaff2 584A41	0.0816921	0.0427921	0.523821	5.06199e-06
Myco proj 15	Myco proj 584A30	0.0263852	0	0	0.00143041	Myco proj 179	Myco projaff2 584A41	0.0743946	0.0427921	0.575204	7.30238e-06
Myco proj 158B1	Myco proj 584A30	0.00671986	0.00164744	0.24516	0.0448646	Myco proj 18	Myco projaff2 584A41	0.0837272	0.0427921	0.51109	3.59996e-06
Myco proj 16	Myco proj 584A30	0.0193791	0	0	0.00301318	Myco proj 19	Myco projaff2 584A41	0.0862014	0.0427921	0.49642	2.97134e-06
Myco proj 17	Myco proj 584A30	0.0177604	0.00153374	0.086357	0.00409904	Myco proj 20	Myco projaff2 584A41	0.0903427	0.0427921	0.473664	2.02866e-06
Myco proj 172	Myco proj 584A30	0.00467978	0.00308164	0.658499	0.115329	Myco proj 21	Myco projaff2 584A41	0.0816921	0.0427921	0.523821	5.06199e-06
Myco proj 179	Myco proj 584A30	0.00324672	0	0	0.163839	Myco proj 22	Myco projaff2 584A41	0.0837316	0.0427921	0.511063	3.59996e-06
Myco proj 18	Myco proj 584A30	0.0211921	0.00153374	0.0723733	0.0016563	Myco proj 23	Myco projaff2 584A41	0.0837316	0.0427921	0.511063	3.59996e-06
Myco proj 19	Myco proj 584A30	0.0194681	0.00153374	0.0787822	0.00257402	Myco proj 24	Myco projaff2 584A41	0.0837272	0.0427921	0.51109	3.59996e-06
Myco proj 20	Myco proj 584A30	0.0211921	0.00153374	0.0723733	0.0016563	Myco proj 25	Myco projaff2 584A41	0.0816885	0.0427921	0.523845	4.35221e-06
Myco proj 21	Myco proj 584A30	0.0177604	0.00153374	0.086357	0.00409904	Myco proj 26	Myco projaff2 584A41	0.0816921	0.0427921	0.523821	5.06199e-06
Myco proj 22	Myco proj 584A30	0.0228644	0	0	0.00124034	Myco proj 27	Myco projaff2 584A41	0.0837228	0.0427921	0.511116	3.59996e-06
Myco proj 23	Myco proj 584A30	0.0177604	0.00153374	0.086357	0.00409904	Myco proj 28	Myco projaff2 584A41	0.0837272	0.0427921	0.51109	3.59996e-06
Myco proj 24	Myco proj 584A30	0.0264642	0.00153374	0.0579553	0.000445138	Myco proj 30	Myco projaff2 584A41	0.0837228	0.0427921	0.511116	3.04764e-06
Myco proj 25	Myco proj 584A30	0.0229326	0.00153374	0.0668803	0.00106115	Myco proj 340A1	Myco projaff2 584A41	0.0837272	0.0427921	0.51109	3.04764e-06
Myco proj 26	Myco proj 584A30	0.0177604	0.00153374	0.086357	0.00409904	Myco proj 405A	Myco projaff2 584A41	0.0741727	0.0447384	0.603165	1.31302e-05
Myco proj 27	Myco proj 584A30	0.0211921	0.00153374	0.0723733	0.00164168	Myco proj 430B6	Myco projaff2 584A41	0.0743981	0.0427921	0.575177	7.30238e-06
Myco proj 28	Myco proj 584A30	0.0213722	0	0	0.00192545	Myco proj 577A116	Myco projaff2 584A41	0.0768717	0.0427921	0.556669	5.12842e-06
Myco proj 30	Myco proj 584A30	0.0229326	0.00153374	0.0668803	0.0010562	Myco proj 581A17	Myco projaff2 584A41	0.0764449	0.0427921	0.559777	8.9786e-06
Myco proj 340A1	Myco proj 584A30	0.0204696	0	0	0.00305949	Myco proj 581A19	Myco projaff2 584A41	0.0768717	0.0427921	0.556669	5.12842e-06
Myco proj 405A	Myco proj 584A30	0.00663321	0	0	0.0497306	Myco proj 581A23	Myco projaff2 584A41	0.0768753	0.0427921	0.556643	5.12842e-06
Myco proj 408A	Myco proj 584A30	0.0148728	0	0	0.0402528	Myco proj 581A31	Myco projaff2 584A41	0.0719539	0.0427921	0.594715	1.02213e-05
Myco proj 408B1	Myco proj 584A30	0.0048153	0	0	0.0882735	Myco proj 581A33	Myco projaff2 584A41	0.0769729	0.0447411	0.581258	3.68837e-06
Myco proj 411A1	Myco proj 584A30	0.00309408	0.00153374	0.495701	0.128857	Myco proj 581A34	Myco projaff2 584A41	0.0723811	0.0427921	0.591206	1.02213e-05
Myco proj 412A	Myco proj 584A30	0.00322577	0	0	0.16168	Myco proj 583A15	Myco projaff2 584A41	0.0719539	0.0427921	0.594715	1.02213e-05
Myco proj 414A1	Myco proj 584A30	0.003252	0	0	0.161686	Myco proj 584A32	Myco projaff2 584A41	0.0768717	0.0427921	0.556669	5.12842e-06
Myco proj 414A2	Myco proj 584A30	0.00479222	0	0	0.0879173	Myco proj 584A34	Myco projaff2 584A41	0.0768717	0.0427921	0.556669	5.12842e-06
Myco proj 420A1	Myco proj 584A30	0	0	#DIV/0!	1	Myco proj 584A47	Myco projaff2 584A41	0.0768753	0.0427921	0.556643	5.12842e-06
Myco proj 420A2	Myco proj 584A30	-2.02221e-06	0.00164473	-813.334	0.394008	Myco proj 584A48	Myco projaff2 584A41	0.0744017	0.0427921	0.575149	7.67334e-06
Myco proj 423A2	Myco proj 584A30	0	0	#DIV/0!	1	Myco proj 584A49	Myco projaff2 584A41	0.0768717	0.0427921	0.556669	5.12842e-06
Myco proj 425A1	Myco proj 584A30	-1.97011e-06	0.00162337	-824.001	0.395076	Myco proj 584A53	Myco projaff2 584A41	0.0789176	0.0427921	0.542238	5.68422e-06
Myco proj 428A1	Myco proj 584A30	0	0	#DIV/0!	1	Myco proj 7	Myco projaff2 584A41	0.0720172	0.0427921	0.594193	1.02213e-05
Myco proj 430A15	Myco proj 584A30	0.00327329	0	0	0.161711	Myco proj 72	Myco projaff2 584A41	0.0837316	0.0427921	0.511063	3.59996e-06
Myco proj 430A16	Myco proj 584A30	0.00486212	0	0	0.0879313	Myco proj 76	Myco projaff2 584A41	0.0862014	0.0427921	0.49642	2.97134e-06
Myco proj 430A3	Myco proj 584A30	0.00464386	0	0	0.0881782	Myco proj 8	Myco projaff2 584A41	0.0837272	0.0427921	0.51109	3.04764e-06
Myco proj 430A7	Myco proj 584A30	0.00308164	0	0	0.161609	Myco proj 84	Myco projaff2 584A41	0.0837272	0.0427921	0.51109	3.59996e-06
Myco proj 430A8	Myco proj 584A30	0.00153374	0	0	0.32153	Myco projaff1 178	Myco projaff2 584A41	0.0629828	0.03317	0.526652	1.93304e-06
Myco proj 430B16	Myco proj 584A30	0.00625737	0.00153609	0.245486	0.0441317	Myco projaff1 406A	Myco projaff2 584A41	0.0654515	0.0409267	0.625299	4.02226e-06
Myco proj 430B6	Myco proj 584A30	0.00648271	0	0	0.0504286	Myco projaff1 413A4	Myco projaff2 584A41	0.0631757	0.038922	0.616091	2.54776e-06
Myco proj 431A1	Myco proj 584A30	0	0	#DIV/0!	1	Myco projaff1 430B15	Myco projaff2 584A41	0.0630992	0.0332316	0.526657	2.14981e-06
Myco proj 431A12	Myco proj 584A30	0	0	#DIV/0!	1	Myco projaff1 581A26	Myco projaff2 584A41	0.0629828	0.03317	0.526652	1.93304e-06
Myco proj 431A3	Myco proj 584A30	0.00327329	0	0	0.163877	Myco projaff1 581A27	Myco projaff2 584A41	0.0629828	0.03317	0.526652	1.93304e-06
Myco proj 431A7	Myco proj 584A30	0	0	#DIV/0!	1	Myco projaff1 584A61	Myco projaff2 584A41	0.0629828	0.03317	0.526652	1.93304e-06
Myco proj 432B3	Myco proj 584A30	0.0171722	0.00163398	0.0951525	0.00670509	Myco projaff1 584A62	Myco projaff2 584A41	0.0629828	0.03317	0.526652	1.93304e-06
Myco proj 445B	Myco proj 584A30	0.0207168	0	0	0.00308283	Myco projaff1 584A63	Myco projaff2 584A41	0.0629828	0.03317	0.526652	1.93304e-06
Myco proj 481A1	Myco proj 584A30	0.0190575	0	0	0.00494052	Myco projaff2 216A3	Myco projaff2 584A41	0.00902043	0	0	0.108523
Myco proj 481A2	Myco proj 584A30	0.022716	0	0	0.0031096	Myco projaff2 432AB	Myco projaff2 584A41	0.0127458	0	0	0.0105716
Myco proj 485A	Myco proj 584A30	0.050998	0.00341293	0.0669228	6.04681e-05	Myco projaff2 577A88	Myco projaff2 584A41	0.00902043	0	0	0.108523
Myco proj 490A2	Myco proj 584A30	0.0242079	0	0	0.00125265	Myco projaff2 579A24	Myco projaff2 584A41	0.00359966	0	0	0.162139
Myco proj 577A109	Myco proj 584A30	0.00479989	0	0	0.0905205	Myco projaff2 581A12	Myco projaff2 584A41	0.00721586	0	0	0.195371
Myco proj 577A116	Myco proj 584A30	0	0	#DIV/0!	1	Myco projaff2 581A20	Myco projaff2 584A41	0.00721525	0	0	0.0502342
Myco proj 580A3	Myco proj 584A30	0	0	#DIV/0!	1	Myco projaff2 581A28	Myco projaff2 584A41	0.00542563	0	0	0.365682
Myco proj 581A17	Myco proj 584A30	0.0062206	0	0	0.0499196	Myco projaff2 581A29	Myco projaff2 584A41	0.00727035	0	0	0.630638
Myco proj 581A19	Myco proj 584A30	0	0	#DIV/0!	1	Myco projaff2 581A36	Myco projaff2 584A41	0.00901891	0	0	0.0291495
Myco proj 581A23	Myco proj 584A30	0.00153609	0	0	0.32153	Myco projaff2 582A11	Myco projaff2 584A41	0.00545577	0.00179214	0.328486	0.365959
Myco proj 581A31	Myco proj 584A30	0.0176795	0	0	0.00157128	Myco projaff2 582A6	Myco projaff2 584A41	0.00543532	0	0	0.365954
Myco proj 581A33	Myco proj 584A30	0	0	#DIV/0!	1	Myco projaff2 582A7	Myco projaff2 584A41	0.00542563	0	0	0.365682
Myco proj 583A1	Myco proj 584A30	0.00464386	0	0	0.903488	Myco projaff2 584A31	Myco projaff2 584A41	0.0145165	0	0	0.022962
Myco proj 583A15	Myco proj 584A30	0.0176795	0	0	0.00157128	Myco projaff2 584A37	Myco projaff2 584A41	0.00902043	0	0	0.108523
Myco proj 581A34	Myco proj 584A32	0.00602388	0	0	0.0495687	Myco proj 10	Myco projaff2 584A55	0.0885355	0.0408533	0.461434	2.03673e-06
Myco proj 180	Myco proj 584A32	0.00145189	0.00144717	0.996751	0.22607	Myco proj 15	Myco projaff2 584A55	0.0836452	0.0427921	0.511591	5.61724e-06
Myco proj 10	Myco proj 584A32	0.0215564	0.00144717	0.0671345	0.00106631	Myco proj 16	Myco projaff2 584A55	0.0882719	0.0427921	0.484776	3.7678e-06
Myco proj 130xV	Myco proj 584A32	0.0269148	0.00146627	0.0544783	0.000451352	Myco proj 17	Myco projaff2 584A55	0.0816885	0.0427921	0.523845	6.78138e-06
Myco proj 15	Myco proj 584A32	0.0264621	0	0	0.0008983	Myco proj 179	Myco projaff2 584A55	0.0743911	0.0427921	0.575231	9.66627e-06
Myco proj 158B1	Myco proj 584A32	0.00671986	0.00164744	0.24516	0.0448646	Myco proj 18	Myco projaff2 584A55	0.0837228	0.0427921	0.511116	4.83314e-06
Myco proj 16	Myco proj 584A32	0.0198398	0	0	0.00187358	Myco proj 19	Myco projaff2 584A55	0.086197	0.0427921	0.496445	3.99926e-06
Myco proj 17	Myco proj 584A32	0.0183101	0.00144717	0.0790368	0.00262998	Myco proj 20	Myco projaff2 584A55	0.0903366	0.0427921	0.473696	2.74815e-06
Myco proj 172	Myco proj 584A32	0.0059099	0.00290695	0.491878	0.0695581	Myco proj 21	Myco projaff2 584A55	0.0816885	0.0427921	0.523845	6.78138e-06
Myco proj 179	Myco proj 584A32	0.00460113	0	0	0.088149	Myco proj 22	Myco projaff2 584A55	0.0837272	0.0427921	0.51109	4.83314e-06
Myco proj 18	Myco proj 584A32	0.0215564	0.00144717	0.0671345	0.00107205	Myco proj 23	Myco projaff2 584A55	0.0837272	0.0427921	0.51109	4.83314e-06
Myco proj 19	Myco proj 584A32	0.0199259	0.00144717	0.0726277	0.00166432	Myco proj 24	Myco projaff2 584A55	0.0837228	0.0427921	0.511116	4.83314e-06
Myco proj 20	Myco proj 584A32	0.0215564	0.00144717	0.0671345	0.00107205	Myco proj 25	Myco projaff2 584A55	0.0816849	0.0427921	0.523868	5.8275e-06
Myco proj 21	Myco proj 584A32	0.0183101	0.00144717	0.0790368	0.00262998	Myco proj 26	Myco projaff2 584A55	0.0816885	0.0427921	0.523845	6.78138e-06
Myco proj 22	Myco proj 584A32	0.0231363	0	0	0.000777932	Myco proj 27	Myco projaff2 584A55	0.0837186	0.0427921	0.511142	4.83314e-06
Myco proj 23	Myco proj 584A32	0.0183101	0.00144717	0.0790368	0.00262998	Myco proj 28	Myco projaff2 584A55	0.0837228	0.0427921	0.511116	4.83314e-06
Myco proj 24	Myco proj 584A32	0.026537	0.00144717	0.0545343	0.000295094	Myco proj 30	Myco projaff2 584A55	0.0837186	0.0427921	0.511142	4.08935e-06
Myco proj 25	Myco proj 584A32	0.0232016	0.00144717	0.0623741	0.000691814	Myco proj 340A1	Myco projaff2 584A55	0.0837228	0.0427921	0.511116	4.08935e-06
Myco proj 26	Myco proj 584A32	0.0183101	0.00144717	0.0790368	0.00262998	Myco proj 405A	Myco projaff2 584A55	0.0741683	0.0447384	0.603201	1.70533e-05
Myco proj 27	Myco proj 584A32	0.0215564	0.00144717	0.0671345	0.00106631	Myco proj 430B6	Myco projaff2 584A55	0.0743946	0.0427921	0.575204	9.66627e-06
Myco proj 28	Myco proj 584A32	0.0217293	0	0	0.00120321	Myco proj 577A116	Myco projaff2 584A55	0.0768682	0.0427921	0.556694	6.80423e-06
Myco proj 30	Myco proj 584A32	0.0250955	0.00145985	0.0581718	0.000448217	Myco proj 581A17	Myco projaff2 584A55	0.0764404	0.0427921	0.559809	1.18307e-05
Myco proj 340A1	Myco proj 584A32	0.0208916	0	0	0.0018953	Myco proj 581A19	Myco projaff2 584A55	0.0768682	0.0427921	0.556694	6.80423e-06
Myco proj 405A	Myco proj 584A32	0.00809009	0	0	0.0288736	Myco proj 581A23	Myco projaff2 584A55	0.0768717	0.0427921	0.556669	6.80423e-06
Myco proj 408A	Myco proj 584A32	0.0148728	0	0	0.0402528	Myco proj 581A31	Myco projaff2 584A55	0.0719504	0.0427921	0.594745	1.34975e-05
Myco proj 408B1	Myco proj 584A32	0.0048153	0	0	0.0882735	Myco proj 581A33	Myco projaff2 584A55	0.0769692	0.0447411	0.581285	5.01085e-06
Myco proj 411A1	Myco proj 584A32	0.00305159	0.00151286	0.49576	0.130072	Myco proj 581A34	Myco projaff2 584A55	0.0723782	0.0427921	0.591229	1.34975e-05
Myco proj 412A	Myco proj 584A32	0.00322577	0	0	0.16168	Myco proj 583A15	Myco projaff2 584A55	0.0719504	0.0427921	0.594745	1.34975e-05
Myco proj 414A1	Myco proj 584A32	0.0046082	0	0	0.0878554	Myco proj 584A32	Myco projaff2 584A55	0.0768682	0.0427921	0.556694	6.80423e-06
Myco proj 414A2	Myco proj 584A32	0.00479222	0	0	0.0879173	Myco proj 584A34	Myco projaff2 584A55	0.0768682	0.0427921	0.556694	6.80423e-06
Myco proj 420A1	Myco proj 584A32	0	0	#DIV/0!	1	Myco proj 584A47	Myco projaff2 584A55	0.0768717	0.0427921	0.556669	6.80423e-06
Myco proj 420A2	Myco proj 584A32	-2.02221e-06	0.00164473	-813.334	0.394008	Myco proj 584A48	Myco projaff2 584A55	0.0743981	0.0427921	0.575177	1.02081e-05
Myco proj 423A2	Myco proj 584A32	0	0	#DIV/0!	1	Myco proj 584A49	Myco projaff2 584A55	0.0768682	0.0427921	0.556694	6.80423e-06
Myco proj 425A1	Myco proj 584A32	-1.97011e-06	0.00162337	-824.001	0.395076	Myco proj 584A53	Myco projaff2 584A55	0.0789132	0.0427921	0.542268	7.54072e-06
Myco proj 428A1	Myco proj 584A32	0	0	#DIV/0!	1	Myco proj 7	Myco projaff2 584A55	0.0720136	0.0427921	0.594223	1.34975e-05
Myco proj 430A15	Myco proj 584A32	0.00327329	0	0	0.161711	Myco proj 72	Myco projaff2 584A55	0.0837272	0.0427921	0.51109	4.83314e-06
Myco proj 430A16	Myco proj 584A32	0.00486212	0	0	0.0879313	Myco proj 76	Myco projaff2 584A55	0.086197	0.0427921	0.496445	3.99926e-06
Myco proj 430A3	Myco proj 584A32	0.00437948	0	0	0.0880959	Myco proj 8	Myco projaff2 584A55	0.0837228	0.0427921	0.511116	4.08935e-06
Myco proj 430A7	Myco proj 584A32	0.00437948	0	0	0.0877351	Myco proj 84	Myco projaff2 584A55	0.0837228	0.0427921	0.511116	4.83314e-06
Myco proj 430A8	Myco proj 584A32	0.00144717	0	0	0.321471	Myco projaff1 178	Myco projaff2 584A55	0.0649356	0.03317	0.510814	2.00871e-06
Myco proj 430B16	Myco proj 584A32	0.0061705	0.00151515	0.245547	0.0446612	Myco projaff1 406A	Myco projaff2 584A55	0.0674439	0.0409267	0.606825	4.14247e-06
Myco proj 430B6	Myco proj 584A32	0.00642028	0	0	0.0504255	Myco projaff1 413A4	Myco projaff2 584A55	0.0651427	0.038922	0.597488	2.6584e-06
Myco proj 431A1	Myco proj 584A32	0	0	#DIV/0!	1	Myco projaff1 430B15	Myco projaff2 584A55	0.0650569	0.0332316	0.510809	2.22223e-06
Myco proj 431A12	Myco proj 584A32	0	0	#DIV/0!	1	Myco projaff1 581A26	Myco projaff2 584A55	0.0649356	0.03317	0.510814	2.00871e-06
[truncated: 12,709 more rows]
