# Supplementary material for: Unveiling the Mycodrosophila projectans (Diptera, Drosophilidae) species complex: Insights into the evolution of three Neotropical cryptic and syntopic species
Source: PLoS One. 2022 May 25;17(5):e0268657. doi: 10.1371/journal.pone.0268657 (PMC9132268; doi:10.1371/journal.pone.0268657)
Supplement: S5 Table — (XLSX) [file pone.0268657.s012.xlsx]

## Sheet: Table_S5
Table S5. Number of clusters recovered for the M. projectans complex by ABGD, GMYC and Stacey under different datasets.
	ABGD	GMYC	STACEY
Multilocus	-	-	3 (PP=0.01534)
COI	3	3	-
COII	3	5	-
COI+COII	3	-	-
AMD	2	2	-
HB	3	4	-
