# Supplementary material for: Unveiling the Mycodrosophila projectans (Diptera, Drosophilidae) species complex: Insights into the evolution of three Neotropical cryptic and syntopic species
Source: PLoS One. 2022 May 25;17(5):e0268657. doi: 10.1371/journal.pone.0268657 (PMC9132268; doi:10.1371/journal.pone.0268657)
Supplement: S6 Table — Sites that did not reveal diagnostic nucleotides were omitted. (XLSX) [file pone.0268657.s013.xlsx]

## Sheet: Table_S6
Table S6. List diagnostic characters recovered for each species of the M. projectans complex under the COI and COII datasets. Sites that did not reveal diagnostic nucleotides were omitted.
COI				COII
sites	M. projectans affinis 1	M. projectans affinis 2	M. projectans affinis 3	sites	M. projectans affinis 1	M. projectans affinis 2	M. projectans affinis 3
111			A	13	T
126		A		24			T
132	T			33	C
141		T		36	C	T	A
144		T		39	C
159		C		45	G
165			C	46	C
168	A			78	C
174			G or A	96	G	A	T
186	A			105		C
204	T			114			T
306		T		145		T
324			T	147			T
328		C		162			T
336		C or T		163		C
345	G			166		C
360	T			168		T
363	T			171		T
369			G or A	174			T
381	T			207			A or C
387		C		210	C
388		C		217			T
390		T		219			A
405		G or A		231	A
411		T		234		C
420		A		240			C
465		T		241			C
474	T			243			T
477		T		276			A
480			T	279		A
513	G			288		C
519		T		303			C
528	C			306		C
534			C or T	330		C
540	G or C			339		C
541	C			354	C
543	T			357			C
555	C			360	A
567			T	386			T
570	A			390		C
582			T	391			A
603			G or A	399		C
615	T			402			T
627			T	411		C
630	C			414			A
645		T		425			C
Total	18	17	11	435			T
				462			A or G
				465			T
				468	C
				471			A
				474	C
				477	T
				483	C
				492	T
				501			T
				502	C
				513			A
				522	T
				525		A
				531	A
				534	G
				535		C
				552		C
				558	T
				561		T
				Total	22	21	27
