# Supplementary material for: Unveiling the Mycodrosophila projectans (Diptera, Drosophilidae) species complex: Insights into the evolution of three Neotropical cryptic and syntopic species
Source: PLoS One. 2022 May 25;17(5):e0268657. doi: 10.1371/journal.pone.0268657 (PMC9132268; doi:10.1371/journal.pone.0268657)
Supplement: S7 Table — (XLSX) [file pone.0268657.s014.xlsx]

## Sheet: Table_S7
Table S7. Patterns of morphology found in different specimens of the M. projectans complex based on the evaluation of abdominal spots and aedeagus type.
Sample	Identification according to Barcoding	Aedeagus	Abdominal color patterns	Sampling sites#
577A117	M. projectans affinis 3	Type 1		8
584A53	M. projectans affinis 3	Type 1		8
584A42	M. projectans affinis 3	Type 1		8
584A47	M. projectans affinis 3	Type 1		8
584A48	M. projectans affinis 3	Type 1		8
584A49	M. projectans affinis 3	Type 1		8
584A43	M. projectans affinis 3	Type 1		8
577A109	M. projectans affinis 3	-	A1	8
577A116	M. projectans affinis 3	Type 1*	A2	8
583A1	M. projectans affinis 3	-	A1	8
583A15	M. projectans affinis 3	-	A2	8
584A32	M. projectans affinis 3	-	A1	8
584A34	M. projectans affinis 3	-	A1	8
405A	M. projectans affinis 3		A1	5
430A3	M. projectans affinis 3		A1	7
430A7	M. projectans affinis 3	Type 1*	A1	7
430A8	M. projectans affinis 3	Type 1*	A1	7
431A1	M. projectans affinis 3		A1	8
431A3	M. projectans affinis 3	Type 1*	A1	8
431A7	M. projectans affinis 3	-	A2	8
432B3	M. projectans affinis 3	-	A1	9
425A1	M. projectans affinis 3	Type 1*	A2	8
428A1	M. projectans affinis 3	-	A1	8
430A15	M. projectans affinis 3	Type 1*	A1	7
445B	M. projectans affinis 3	-	A1	4
408B1	M. projectans affinis 3		A1	6
411A1	M. projectans affinis 3		A1	7
412A	M. projectans affinis 3		A1	7
414A1	M. projectans affinis 3		A1	6
414A2	M. projectans affinis 3		A1	6
420A1	M. projectans affinis 3		A1	8
420A2	M. projectans affinis 3		A1	8
423A2	M. projectans affinis 3		A1	8
430B6	M. projectans affinis 3		A1	7
430B16	M. projectans affinis 3		A2	7
431A12	M. projectans affinis 3		A1	8
481A1	M. projectans affinis 3		A2	4
581A26	M. projectans affinis 1	Type 2	A2	8
406A	M. projectans affinis 1		A2	11
413A4	M. projectans affinis 1	Type 2*		7
584A39	M. projectans affinis 1	Type 2		8
584A62	M. projectans affinis 1	Type 2		12
584A61	M. projectans affinis 1	Type 2		8
584A63	M. projectans affinis 1	Type 2		12
581A26	M. projectans affinis 1	Type 2*	A2	8
430A12	M. projectans affinis 1		A1	7
430A17	M. projectans affinis 1		A2	7
430A4	M. projectans affinis 1		A2	7
430A9	M. projectans affinis 1		A2	7
430B5	M. projectans affinis 1		A2	7
430B15	M. projectans affinis 1		A2	7
430B18	M. projectans affinis 1		A2	7
430B19	M. projectans affinis 1		A2	7
431A14	M. projectans affinis 1		A1	8
444B3	M. projectans affinis 1		A2	8
407A	M. projectans affinis 2		B	11
409B1	M. projectans affinis 2		B	6
417A1	M. projectans affinis 2		B	8
418A	M. projectans affinis 2		B	8
424AB	M. projectans affinis 2		B	8
581A20	M. projectans affinis 2	Type 1*	B	8
579A24	M. projectans affinis 2	Type 1*		8
581A12	M. projectans affinis 2	Type 1*	B	8
584A35	M. projectans affinis 2	Type 1		8
584A37	M. projectans affinis 2	Type 1		8
584A40	M. projectans affinis 2	Type 1		8
584A41	M. projectans affinis 2	Type 1		8
584A55	M. projectans affinis 2	Type 1		8
584A56	M. projectans affinis 2	Type 1		8
584A57	M. projectans affinis 2	Type 1		8
584A58	M. projectans affinis 2	Type 1		8
584A60	M. projectans affinis 2	Type 1		8
584A64	M. projectans affinis 2	Type 1		8
584A50	M. projectans affinis 2	Type 1		8
584A54	M. projectans affinis 2	Type 1		8
584A59	M. projectans affinis 2	Type 1		8
584A51	M. projectans affinis 2	Type 1		8
577A88	M. projectans affinis 2	-	B	8
584A31	M. projectans affinis 2	-	B	8
584A33	M. projectans affinis 2	-	B	8
430B17	M. projectans affinis 2		B	7
431A2	M. projectans affinis 2		B	8
431A8	M. projectans affinis 2		B	8
431A9	M. projectans affinis 2	Type 1*	A2	8
431A11	M. projectans affinis 2		B	8
431A15	M. projectans affinis 2		A2	8
432B1	M. projectans affinis 2	-	B	9
432B2	M. projectans affinis 2	-	B	9
432A1	M. projectans affinis 2	Type 1*	B	9
432AB	M. projectans affinis 2	-	B	9
423A1	M. projectans affinis 2		B	8
424A4	M. projectans affinis 2	Type 1*	B	8
426A1	M. projectans affinis 2	Type 1*	B	8
427A1	M. projectans affinis 2	-	B	8
427A4	M. projectans affinis 2	Type 1*	B	8
430A13	M. projectans affinis 2	Type 1*	B	7
# Sampling sites numbers refers to codes presented on Table S1
* identified using optical microscopy
