# Supplementary material for: Unveiling the Mycodrosophila projectans (Diptera, Drosophilidae) species complex: Insights into the evolution of three Neotropical cryptic and syntopic species
Source: PLoS One. 2022 May 25;17(5):e0268657. doi: 10.1371/journal.pone.0268657 (PMC9132268; doi:10.1371/journal.pone.0268657)
Supplement: S8 Table — (XLSX) [file pone.0268657.s015.xlsx]

## Sheet: Table_S8
Table 8. Results of ANOVA and CVA of wing variation among the three species of the M. projectans complex.
	Sum of sqrs	df	Mean square	F	P
Between groups	5.5E+031	2	2.75e+31	1	0.3723
Within groups	1.39E+033	51	2.73e+31
Total	1.45E+33	53
Levene's test for homogeneity, from means P: 0.7497
Levene's test, from medians P: 0.8141
