# Supplementary material for: Unveiling the Mycodrosophila projectans (Diptera, Drosophilidae) species complex: Insights into the evolution of three Neotropical cryptic and syntopic species
Source: PLoS One. 2022 May 25;17(5):e0268657. doi: 10.1371/journal.pone.0268657 (PMC9132268; doi:10.1371/journal.pone.0268657)
Supplement: S9 Table — (XLSX) [file pone.0268657.s016.xlsx]

## Sheet: Table_S9
Table S9. Pairwise values of Fst among the three species of the M. projectans complex, as calculated for different datasets.
A – COI	M. projectans affinis 3	M. projectans affinis 1	M. projectans affinis 2
M. projectans affinis 3
M. projectans affinis 1	0.89667*
M. projectans affinis 2	0.87735*	0.93873*
B – COII	M. projectans affinis 3	M. projectans affinis 1	M. projectans affinis 2
M. projectans affinis 3
M. projectans affinis 1	0.90075*
M. projectans affinis 2	0.90267*	0.92476*
C – COI+COII	M. projectans affinis 3	M. projectans affinis 1	M. projectans affinis 2
M. projectans affinis 3
M. projectans affinis 1	0.89183*
M. projectans affinis 2	0.88741*	0.94073*
D – AMD	M. projectans affinis 3	M. projectans affinis 1	M. projectans affinis 2
M. projectans affinis 3
M. projectans affinis 1	0.53009*
M. projectans affinis 2	0.57562*	0.77599*
E – HB	M. projectans affinis 3	M. projectans affinis 1	M. projectans affinis 2
M. projectans affinis 3
M. projectans affinis 1	0.84626*
M. projectans affinis 2	0.73324*	0.82613*
* all results presented a p-value = 0
