# Supplementary material for: Unveiling the Mycodrosophila projectans (Diptera, Drosophilidae) species complex: Insights into the evolution of three Neotropical cryptic and syntopic species
Source: PLoS One. 2022 May 25;17(5):e0268657. doi: 10.1371/journal.pone.0268657 (PMC9132268; doi:10.1371/journal.pone.0268657)
Supplement: S10 Table — (XLSX) [file pone.0268657.s017.xlsx]

## Sheet: Table_S10
Table S10. Results of the Analyses of Molecular Variance (AMOVA) considering the subdivision of the M. projectans complex in three species, as recovered with the use of different datasets.
COI	Source of variation	Sum of squares	Variance components	% of variation
	Among groups	2160.94	19.3888	87.98
	Φct = 0.87982
	P = 0
	Among populations within groups	153.933	1.18317	5.37
	Φsc = 0.44674
	P= 0
	Within populations	218.327	1.46528	6.65
	Φst = 0.93351
	P= 0
COII	Source of variation	Sum of squares	Variance components	% of variation
	Among groups	1042.62	24.502	83.4
	Φct = 0.83399
	P = 0
	Among populations within groups	138.074	3.23875	11.02
	Φsc = 0.66407
	P= 0
	Within populations	90.11	1.63837	5.58
	Φst = 0.94423
	P= 0
COI+COII	Source of variation	Sum of squares	Variance components	% of variation
	Among groups	1881.36	48.9628	86.79
	Φct = 0.86791
	P = 0
	Among populations within groups	185.552	4.02395	7.13
	Φsc = 0.53998
	P= 0
	Within populations	174.832	3.42809	6.08
	Φst = 0.93923
	P= 0
AMD	Source of variation	Sum of squares	Variance components	% of variation
	Among groups	326.031	10.4763	51.01
	Φct = 0.51008
	P = 0.06554
	Among populations within groups	31.137	2.6429	12.87
	Φsc = 0.26265
	P= 0.02723
	Within populations	259.683	7.4195	36.12
	Φst = 0.63876
	P= 0
HB	Source of variation	Sum of squares	Variance components	% of variation
	Among groups	86.122	2.844	79.7
	Φct = 0.79698
	P = 0.00010
	Among populations within groups	9.942	0.1192	3.34
	Φsc = 0.16453
	P= 0.02178
	Within populations	22.396	0.60529	16.96
	Φst = 0.83038
	P= 0
