# Supplementary material for: Unveiling the Mycodrosophila projectans (Diptera, Drosophilidae) species complex: Insights into the evolution of three Neotropical cryptic and syntopic species
Source: PLoS One. 2022 May 25;17(5):e0268657. doi: 10.1371/journal.pone.0268657 (PMC9132268; doi:10.1371/journal.pone.0268657)
Supplement: S11 Table — (XLSX) [file pone.0268657.s018.xlsx]

## Sheet: Table_S11
Table S11. Results of the Mantel tests performed for each of the three species of the M. projectans complex with the use of different datasets.
	M. projectans affinis 1		M projectans affinis 2		M. projectans affinis 3
	r	P	r	P	r	P
COI	0.770397	0.035	0.191159	0.088	0.397531	0.002
COII	0.868626	0.059	0.853191	0.353	0.436909	0.026
COI+COII	0.835963	0.061	0.852058	0.353	0.42379	0.029
r=Correlation coefficient (rY1)
P=P(rY1 rand >= rY1 obs)
