# Supplementary material for: Unveiling the Mycodrosophila projectans (Diptera, Drosophilidae) species complex: Insights into the evolution of three Neotropical cryptic and syntopic species
Source: PLoS One. 2022 May 25;17(5):e0268657. doi: 10.1371/journal.pone.0268657 (PMC9132268; doi:10.1371/journal.pone.0268657)
Supplement: S12 Table — Sampling point number refers to codes presented on S1 Table. (XLSX) [file pone.0268657.s019.xlsx]

## Sheet: Table_S12
Table S12. List of resources in which each species of the M. projectans complex was collected. Sampling point number refers to codes presented on Table S1.
Sampling point	Fungus subpoint	Fungus identification	Species captured		MP3	MP1	MP2
5	PNSI10	Ganoderma sp1	M. projectans affinis 3		Ganoderma sp1
6	T6	Polyporus sp. 2	M. projectans affinis 2, M. projectans affinis 3		Polyporus sp. 2		Polyporus sp. 2
7	Y4	Ganoderma sp. 3	M. projectans affinis 1, M. projectans affinis 2, M. projectans affinis 3		Ganoderma sp. 3	Ganoderma sp. 3	Ganoderma sp. 3
7	Y5	Not identified	M. projectans affinis 3				Polyporus sp. 2
8	P6	Not identified	M. projectans affinis 1, M. projectans affinis 2, M. projectans affinis 3				Trametes sp. 1
8	P25	Polyporus sp. 1	M. projectans affinis 2				Ganoderma sp. 4
8	F7	Trametes sp. 1	M. projectans affinis 2			Trametes sp. 2
8	F7'	Ganoderma sp. 4	M. projectans affinis 2		Ganoderma sp.	Ganoderma sp.	Ganoderma sp.
8	F5	Not identified	M. projectans affinis 2
8	P25	Polyporus sp. 1	M. projectans affinis 2
8	P23	Not identified	M. projectans affinis 3
8	P22	Not identified	M. projectans affinis 3
8	F8'	Not identified	M. projectans affinis 3
8	F2	Not identified	M. projectans affinis 1
8	P13	Trametes sp. 2	M. projectans affinis 1
9	SLG6	Ganoderma sp.	M. projectans affinis 2, M. projectans affinis 3
11	TIN8	Ganoderma sp.	M. projectans affinis 1
11	TIN3	Not identified	M. projectans affinis 2
14	PE	Not identified	M. projectans affinis 2
