# Supplementary material for: Unveiling the Mycodrosophila projectans (Diptera, Drosophilidae) species complex: Insights into the evolution of three Neotropical cryptic and syntopic species
Source: PLoS One. 2022 May 25;17(5):e0268657. doi: 10.1371/journal.pone.0268657 (PMC9132268; doi:10.1371/journal.pone.0268657)
Supplement: S13 Table — (XLSX) [file pone.0268657.s020.xlsx]

## Sheet: Table_S13
Table S13. Number of points and mean AUC values presented by the ENM for each species of the M. projectans complex.
	No of points	AUC
M. projectans affinis 1	6	0.809
M. projectans affinis 2	7	0.821
M. projectans affinis 3	10	0.881
