# Supplementary material for: Unveiling the Mycodrosophila projectans (Diptera, Drosophilidae) species complex: Insights into the evolution of three Neotropical cryptic and syntopic species
Source: PLoS One. 2022 May 25;17(5):e0268657. doi: 10.1371/journal.pone.0268657 (PMC9132268; doi:10.1371/journal.pone.0268657)
Supplement: S14 Table — (XLSX) [file pone.0268657.s021.xlsx]

## Sheet: Table_S14
Table S14. Estimates of relative contributions of each of the employed environmental variables to the ENMs reconstructed for each species of the M. projectans complex.
variables	M. projectans affinis 1	M. projectans affinis 2	M. projectans affinis 3
Bio-4	1.2	0	0
Bio-10	8.7	16.2	12.6
Bio-11	6.3	0	3.5
Bio-16	5	7.8	0.3
Bio-17	31.2	69.7	44.2
Bio-18	1.7	6.4	2.9
Bio-19	41.9	0	36.6
