# Supplementary material for: Unveiling the Mycodrosophila projectans (Diptera, Drosophilidae) species complex: Insights into the evolution of three Neotropical cryptic and syntopic species
Source: PLoS One. 2022 May 25;17(5):e0268657. doi: 10.1371/journal.pone.0268657 (PMC9132268; doi:10.1371/journal.pone.0268657)
Supplement: S15 Table — Pairwise values of abiotic niche overlap estimated among the three species of the M. projectans complex according to Schoener’s D (D) (above diagonal) and Hellinger’s (I) (below diagonal) indexes. (XLSX) [file pone.0268657.s022.xlsx]

## Sheet: Table_S15
Table S15. Pairwise values of abiotic niche overlap estimated among the three species of the M. projectans complex according to Schoener’s D (D) (above diagonal) and Hellinger’s (I) (below diagonal) indexes.
	M. projectans affinis 1	M. projectans affinis 2	M. projectans affinis 3
M. projectans affinis 1	1	0.9045758, ns	0.8388092, ns
M. projectans affinis 2	0.9943167, ns	1	0.858039, ns
M. projectans affinis 3	0.5492948, ns	0.5279999, ns	1
* None comparison recovered values that are significantly different from the null hypothesis of niche equivalency.
